# Supplementary material for: Medially positioned plate in first metatarsophalangeal joint arthrodesis
Source: PLoS One. 2021 Dec 1;16(12):e0260572. doi: 10.1371/journal.pone.0260572 (PMC8635389; doi:10.1371/journal.pone.0260572)
Supplement: S1 Dataset — (CSV) [file pone.0260572.s001.csv]

Results of experiment - displacements at points P1 and P2								Numerical results, validation of FE model - displacements at points P1 and P2							Simulation of toe-off phase
Time [s]	Deflection of crosshead [mm]	P1 dX [mm]	P2 dX [mm]	P1 dY [mm]	P2 dY [mm]	Force [N]		Deflection of crosshead [mm]	P1 dX [mm]	P2 dX [mm]	P1 dY [mm]	P2 dY [mm]	Force [N]		translation of P3 [mm]	Force [N]
168.753217	0	0	0	0	0	0.39711		0	0	0	0	0	0		0	0
169.753217	0.0166666666666667	0.000253	0.000996	-0.002555	-0.002601	0.524902		0.02	-0.0130840333333333	-0.000468811	0.0172434666666667	0.0023062	2.15823		0.0357174	0.280759
170.753217	0.0333333333333333	-0.005352	0.000193	-0.005429	-0.00267	0.972366		0.04	-0.0188442333333333	-0.000777497	0.0230443333333333	0.00360982	1.16621		0.0840996	0.919823
171.753217	0.05	-0.010383	0.000314	-0.010115	-0.003683	1.51577		0.07	-0.027191	-0.00120681	0.0325300333333333	0.00554094	1.90672		0.147734	1.82156
172.753217	0.0666666666666667	-0.017234	-0.000519	-0.013296	-0.004561	1.995087		0.115	-0.0396406	-0.00186159	0.0467387333333333	0.00854106	2.94081		0.231619	2.96806
173.753217	0.0833333333333333	-0.021468	-0.000743	-0.017101	-0.004983	2.378654		0.1825	-0.0582552666666667	-0.00285005	0.0682022	0.0131036	4.50989		0.356131	4.68443
174.753217	0.1	-0.028355	-0.002143	-0.024443	-0.009524	2.794266		0.28375	-0.0878374	-0.0044159	0.100172133333333	0.0199491	6.77673		0.542737	7.28232
175.753217	0.116666666666667	-0.032999	-0.003239	-0.028782	-0.010555	3.24173		0.435626	-0.134992	-0.00719095	0.147836333333333	0.0318133	10.8933		0.821581	11.1803
176.753217	0.133333333333333	-0.04206	-0.008231	-0.032794	-0.010804	3.625298		0.635624	-0.199267333333333	-0.0116111	0.193978333333333	0.0486591	16.957		1.18857	16.3132
177.753217	0.15	-0.04161	-0.004597	-0.036677	-0.011338	4.36039		0.835626	-0.263023	-0.0161523	0.236788	0.065086	22.8174		1.55618	21.4461
178.753217	0.166666666666667	-0.043986	-0.003168	-0.0417	-0.013975	5.127525		1.035624	-0.326095333333333	-0.0206158	0.275072333333333	0.0809144	28.361		1.85859	25.6647
179.753217	0.183333333333333	-0.049255	-0.004971	-0.046009	-0.014711	5.638885		1.235624	-0.390352666666667	-0.0252281	0.304313	0.09707	34.0486		2.22634	30.7977
180.753217	0.2	-0.050056	-0.002016	-0.051809	-0.017457	6.150246		1.435624	-0.456991	-0.0300542	0.338456333333333	0.11316	39.6103		2.59511	35.9306
181.753217	0.216666666666667	-0.053284	-0.001626	-0.056445	-0.01971	6.661606		1.635626	-0.522382666666667	-0.0348807	0.378785	0.129753	45.435		2.96518	41.0635
182.753217	0.233333333333333	-0.056219	-0.000922	-0.056717	-0.017734	7.10907		1.835626	-0.585979333333333	-0.0394968	0.419145666666667	0.145956	51.1082		3.33675	46.1964
183.753217	0.25	-0.059857	-0.000585	-0.060385	-0.018243	7.524681		2	-0.637639666666667	-0.0432089	0.452653333333333	0.159153	55.7215		3.71057	51.3292
184.753217	0.266666666666667	-0.064605	-0.001499	-0.057805	-0.013655	7.940102		2.2	-0.700252	-0.0476725	0.493279666666667	0.175115	61.2897		4.08694	56.4621
185.753217	0.283333333333333	-0.07088	-0.002502	-0.066095	-0.020501	8.483505		2.4	-0.763594333333333	-0.0521682	0.529939666666667	0.190832	66.7176		4.46604	61.5949
186.753217	0.3	-0.076851	-0.009088	-0.065316	-0.020755	7.364845		2.6	-0.826308	-0.0565892	0.569156666666667	0.206488	72.1336		4.84793	66.7278
187.753217	0.316666666666667	-0.074483	-0.002434	-0.069076	-0.020953	8.419609		2.8	-0.888328666666667	-0.0608943	0.610271666666667	0.222004	77.507		5.23424	71.8605
188.753217	0.333333333333333	-0.077226	-0.001254	-0.071597	-0.021083	9.314537		3	-0.949434666666667	-0.0649853	0.653611	0.236981	82.6856		5.63048	76.993
189.753217	0.35	-0.08296	-0.001717	-0.07642	-0.023357	9.730148		3.2	-1.00864866666667	-0.0687211	0.697954666666667	0.250985	87.5305		6.04068	82.1255
190.753217	0.366666666666667	-0.087751	-0.003477	-0.083033	-0.026945	10.337448		3.4	-1.06795	-0.0724216	0.734466	0.264219	92.0899		6.46356	87.2584
191.753217	0.383333333333333	-0.089328	-0.001471	-0.084616	-0.02537	10.784912		3.6	-1.13191333333333	-0.0764043	0.774264666666667	0.276611	96.1306		6.90045	92.3911
192.753217	0.4	-0.096307	-0.00261	-0.093507	-0.030804	11.360168		3.65	-1.14819666666667	-0.0774511	0.786060333333333	0.279823	97.175		7.01167	93.6733
193.753217	0.416666666666667	-0.099381	-0.001345	-0.095375	-0.029533	11.999512		3.725	-1.17230666666667	-0.078991	0.803984333333333	0.284643	98.7596		7.18014	95.5992
194.753217	0.433333333333333	-0.103825	-0.002312	-0.099264	-0.031097	12.382889		3.8375	-1.20805333333333	-0.0812394	0.831170333333333	0.291783	101.122		7.43617	98.4864
195.753217	0.45	-0.110564	-0.003146	-0.10422	-0.031938	12.958336		4	-1.25858666666667	-0.0844003	0.871598666666667	0.302262	104.67		7.56852	99.9562
196.753217	0.466666666666667	-0.117098	-0.003464	-0.10966	-0.034076	13.50174		4.2	-1.31958	-0.0881322	0.923959333333333	0.315087	109.055		7.8142	102.657
197.753217	0.483333333333333	-0.122322	-0.003545	-0.114188	-0.035692	14.076996		4.4	-1.37964	-0.0916781	0.977691333333333	0.327497	113.261		7.91387	103.739
198.753217	0.5	-0.126897	-0.003347	-0.11808	-0.036598	14.492416		4.45	-1.39457666666667	-0.0925513	0.991298666666667	0.330554	114.29		8.06527	105.363
199.753217	0.516666666666667	-0.131555	-0.003932	-0.121947	-0.037068	15.099716		4.525	-1.41705333333333	-0.0938777	1.011192	0.335112	115.84		8.2962	107.799
200.753217	0.533333333333333	-0.136116	-0.004068	-0.127647	-0.038737	15.54718		4.6375	-1.45071333333333	-0.0958552	1.040874	0.341831	118.117		8.64867	111.453
201.753217	0.55	-0.140769	-0.004038	-0.131502	-0.039581	16.122627		4.80626	-1.50059333333333	-0.0986888	1.08542333333333	0.351978	121.573		9.15797	116.586
202.753217	0.566666666666667	-0.145986	-0.005248	-0.135649	-0.041308	16.538048		5.00626	-1.55915	-0.101901	1.13747333333333	0.364081	125.758		9.69053	121.718
203.753217	0.583333333333333	-0.150285	-0.005421	-0.140599	-0.042449	17.017555		5.20624	-1.61737666666667	-0.105025	1.19032	0.375855	129.815		9.82721	122.999
204.753217	0.6	-0.155923	-0.005043	-0.145415	-0.043526	17.497063		5.40624	-1.67489	-0.108031	1.24297333333333	0.387232	133.733		10.0369	124.925
205.753217	0.616666666666667	-0.162564	-0.00573	-0.149789	-0.045115	18.008423		5.60626	-1.73277	-0.110978	1.29644333333333	0.398068	137.402		10.4165	128.319
206.753217	0.633333333333333	-0.167695	-0.005406	-0.154438	-0.046599	18.519783		5.80624	-1.79073333333333	-0.113856	1.34952333333333	0.408376	140.824		10.5608	129.591
207.753217	0.65	-0.173482	-0.006109	-0.158709	-0.047655	18.967247		6	-1.84761	-0.116607	1.39953	0.41756	143.72		10.7815	131.5
208.753217	0.666666666666667	-0.178949	-0.006605	-0.162374	-0.048975	19.446754		6.2	-1.90596666666667	-0.119313	1.45533666666667	0.426823	146.591		11.1252	134.362
209.753217	0.683333333333333	-0.183056	-0.007445	-0.167489	-0.050032	19.894218		6.4	-1.96284666666667	-0.121699	1.51000333333333	0.436387	149.766		11.67	138.657
210.753217	0.7	-0.188108	-0.007628	-0.171494	-0.050526	20.405579		6.6	-2.01925	-0.123961	1.56452333333333	0.445513	152.79		11.8396	139.936
211.753217	0.716666666666667	-0.192758	-0.007333	-0.176388	-0.051924	20.789146		6.8	-2.07502666666667	-0.126079	1.61763	0.454027	155.56		12.103	141.863
212.753217	0.733333333333333	-0.196627	-0.00764	-0.181574	-0.053942	21.268463		7	-2.13005	-0.128024	1.66925	0.461922	158.08		12.5148	144.751
213.753217	0.75	-0.202439	-0.007832	-0.185049	-0.055217	21.716118									12.699	145.997
214.753217	0.766666666666667	-0.209159	-0.008255	-0.189205	-0.055754	22.195435									12.9854	147.871
215.753217	0.783333333333333	-0.213914	-0.008109	-0.193717	-0.056763	22.770882									13.2847	149.744
216.753217	0.8	-0.219335	-0.007824	-0.19859	-0.057763	23.282242									13.7617	152.554
217.753217	0.816666666666667	-0.223629	-0.008152	-0.202334	-0.058993	23.761559									14.0151	153.974
218.753217	0.833333333333333	-0.228924	-0.008876	-0.208305	-0.061256	24.209023									14.2093	155.027
219.753217	0.85	-0.233232	-0.00925	-0.213168	-0.062736	24.720573									14.5126	156.609
220.753217	0.866666666666667	-0.238104	-0.009206	-0.218022	-0.064169	25.19989									14.9923	158.98
221.753217	0.883333333333333	-0.244275	-0.011947	-0.222208	-0.065654	25.743294									15.1794	159.864
222.753217	0.9	-0.24895	-0.010447	-0.226492	-0.066486	26.254654									15.4715	161.2
223.753217	0.916666666666667	-0.25379	-0.010116	-0.232183	-0.068574	26.734161									15.937	163.199
224.753217	0.933333333333333	-0.259251	-0.010853	-0.236341	-0.069787	27.149582									16.6951	166.2
225.753217	0.95	-0.264687	-0.010126	-0.240984	-0.070398	27.629089									16.8425	166.751
226.753217	0.966666666666667	-0.270287	-0.011121	-0.245478	-0.070543	28.044701									17.0737	167.595
227.753217	0.983333333333333	-0.274308	-0.011416	-0.250752	-0.073495	28.556061									17.4347	168.869
228.753217	1	-0.279488	-0.012075	-0.255611	-0.074485	28.971481									18.0095	170.767
229.753217	1.01666666666667	-0.283788	-0.012379	-0.260223	-0.076394	29.387093									18.9561	173.612
230.753217	1.03333333333333	-0.288902	-0.012747	-0.265476	-0.077052	29.866409									19.3328	174.669
231.753217	1.05	-0.294603	-0.014142	-0.270038	-0.078771	30.282021									19.937	176.275
232.753217	1.06666666666667	-0.298615	-0.013498	-0.275103	-0.080521	30.665588									20.1708	176.869
233.753217	1.08333333333333	-0.303484	-0.013266	-0.279559	-0.081189	31.081009									20.5361	177.773
234.753217	1.1	-0.31061	-0.014431	-0.284359	-0.082606	31.560516									21.108	179.131
235.753217	1.11666666666667	-0.315423	-0.014453	-0.288919	-0.083716	31.912041									21.3193	179.615
236.753217	1.13333333333333	-0.320373	-0.014825	-0.294483	-0.085519	32.359505									21.543	180.119
237.753217	1.15	-0.324724	-0.014999	-0.300423	-0.087827	32.839012									21.8886	180.881
238.753217	1.16666666666667	-0.329735	-0.016522	-0.304049	-0.087505	33.286476									22.4259	182.024
239.753217	1.18333333333333	-0.333002	-0.015791	-0.308126	-0.089163	33.73394									22.6308	182.448
240.753217	1.2	-0.337595	-0.015631	-0.313561	-0.090152	34.213448									22.9462	183.086
241.753217	1.21666666666667	-0.343001	-0.016772	-0.318709	-0.090962	34.660912									23.4363	184.049
242.753217	1.23333333333333	-0.347709	-0.016217	-0.322851	-0.092644	35.044479									24.2071	185.493
243.753217	1.25	-0.353214	-0.01674	-0.328355	-0.094008	35.4599									24.5025	186.03
244.753217	1.26666666666667	-0.35957	-0.018078	-0.33283	-0.094997	35.939407									24.9609	186.837
245.753217	1.28333333333333	-0.364638	-0.01821	-0.337365	-0.096281	36.354828									25.6784	188.058
246.753217	1.3	-0.370412	-0.020716	-0.344673	-0.100194	36.6745									25.9521	188.512
247.753217	1.31666666666667	-0.373958	-0.020315	-0.346601	-0.098143	37.18586									26.3735	189.194
248.753217	1.33333333333333	-0.378094	-0.01985	-0.352244	-0.099937	37.601471									27.0282	190.224
249.753217	1.35	-0.382306	-0.020708	-0.357077	-0.100691	38.080788									27.277	190.607
250.753217	1.36666666666667	-0.386392	-0.020739	-0.362121	-0.10189	38.432503									27.6593	191.178
251.753217	1.38333333333333	-0.39182	-0.021223	-0.367042	-0.103946	38.911819									27.6952	191.229
252.753217	1.4	-0.397563	-0.022342	-0.371732	-0.10461	39.295387									27.7492	191.315
253.753217	1.41666666666667	-0.403314	-0.022783	-0.376911	-0.107001	39.615059									27.7695	191.346
254.753217	1.43333333333333	-0.408208	-0.023425	-0.382157	-0.108539	40.094566									27.7771	191.357
255.753217	1.45	-0.413768	-0.024675	-0.386409	-0.109509	40.478134									27.7885	191.373
256.753217	1.46666666666667	-0.417159	-0.023804	-0.392113	-0.110247	40.893555									27.7896	191.375
257.753217	1.48333333333333	-0.421752	-0.023983	-0.397405	-0.111799	41.308975									27.7912	191.377
258.753217	1.5	-0.425847	-0.024757	-0.402432	-0.113778	41.692543									27.7936	191.38
259.753217	1.51666666666667	-0.43083	-0.025504	-0.407378	-0.115116	42.012215									27.7972	191.386
260.753217	1.53333333333333	-0.435203	-0.025344	-0.411889	-0.116785	42.523575									27.7975	191.386
261.753217	1.55	-0.43978	-0.025786	-0.417488	-0.117699	42.907143									27.798	191.387
262.753217	1.56666666666667	-0.444488	-0.027059	-0.421867	-0.119263	43.258858									27.7982	191.387
263.753217	1.58333333333333	-0.450281	-0.026926	-0.425833	-0.119863	43.610382									27.7983	191.387
264.753217	1.6	-0.453962	-0.026479	-0.431531	-0.121884	44.08989									27.7984	191.388
265.753217	1.61666666666667	-0.45821	-0.025687	-0.436385	-0.123113	44.441414									27.7986	191.388
266.753217	1.63333333333333	-0.464197	-0.027866	-0.441862	-0.124665	44.856834									27.7986	191.388
267.753217	1.65	-0.468636	-0.028518	-0.446808	-0.125677	45.272446									27.7987	191.388
268.753217	1.66666666666667	-0.472823	-0.029127	-0.452168	-0.126872	45.656013									27.7989	191.388
269.753217	1.68333333333333	-0.477012	-0.028443	-0.45635	-0.127988	46.23127									27.7991	191.388
270.753217	1.7	-0.482779	-0.029302	-0.460147	-0.128376	46.518898									27.7994	191.389
271.753217	1.71666666666667	-0.488546	-0.030645	-0.464736	-0.129632	46.902466									27.7998	191.39
272.753217	1.73333333333333	-0.491518	-0.030171	-0.470621	-0.131188	47.318077									27.8005	191.391
273.753217	1.75	-0.496513	-0.031167	-0.476519	-0.132947	47.733498									27.8008	191.391
274.753217	1.76666666666667	-0.501267	-0.03035	-0.481264	-0.133599	48.117065									27.8012	191.392
275.753217	1.78333333333333	-0.506009	-0.030779	-0.486189	-0.134551	48.500633									27.8017	191.393
276.753217	1.8	-0.510859	-0.030718	-0.491688	-0.136415	48.916245									27.8026	191.394
277.753217	1.81666666666667	-0.515372	-0.031345	-0.497285	-0.138031	49.171829									27.8039	191.396
278.753217	1.83333333333333	-0.520608	-0.032118	-0.502023	-0.138902	49.747086									27.8059	191.399
279.753217	1.85	-0.525178	-0.032355	-0.507039	-0.140023	50.130653									27.8088	191.403
280.753217	1.86666666666667	-0.530174	-0.03285	-0.511529	-0.141905	50.450325									27.8091	191.404
281.753217	1.88333333333333	-0.534398	-0.033012	-0.516871	-0.142269	50.961685									27.8094	191.404
282.753217	1.9	-0.538326	-0.033326	-0.522208	-0.143153	51.345253									27.8096	191.404
283.753217	1.91666666666667	-0.544113	-0.034622	-0.526966	-0.144804	51.792717									27.8101	191.405
284.753217	1.93333333333333	-0.549451	-0.034911	-0.533178	-0.147209	52.112389									27.8102	191.405
285.753217	1.95	-0.553791	-0.034526	-0.537942	-0.147642	52.623749									27.8104	191.406
286.753217	1.96666666666667	-0.558672	-0.034468	-0.54196	-0.148752	52.975464									27.8108	191.406
287.753217	1.98333333333333	-0.563104	-0.035092	-0.547579	-0.149944	53.294945									27.8113	191.407
288.753217	2	-0.567911	-0.035312	-0.552987	-0.15106	53.774452									27.8121	191.408
289.753217	2.01666666666667	-0.573484	-0.035582	-0.556903	-0.151167	54.125977									27.8133	191.41
290.753217	2.03333333333333	-0.577562	-0.036534	-0.562147	-0.153574	54.541588									27.8134	191.41
291.753217	2.05	-0.581878	-0.0371	-0.568638	-0.155584	54.925156									27.8135	191.41
292.753217	2.06666666666667	-0.586158	-0.037071	-0.573487	-0.156069	55.340576									27.8138	191.41
293.753217	2.08333333333333	-0.590432	-0.037655	-0.57853	-0.157147	55.692291									27.8142	191.411
294.753217	2.1	-0.594181	-0.036954	-0.584878	-0.160178	56.075668									27.8147	191.411
295.753217	2.11666666666667	-0.600577	-0.038799	-0.588997	-0.159124	56.427383									27.8156	191.412
296.753217	2.13333333333333	-0.60559	-0.039035	-0.594474	-0.161303	56.842804									27.8168	191.414
297.753217	2.15	-0.610469	-0.039251	-0.598703	-0.162774	57.226372									27.8169	191.414
298.753217	2.16666666666667	-0.6151	-0.039539	-0.604265	-0.163346	57.578087									27.8171	191.414
299.753217	2.18333333333333	-0.619442	-0.039734	-0.609203	-0.16442	57.961464									27.8174	191.415
300.753217	2.2	-0.62477	-0.040335	-0.614176	-0.166024	58.281136									27.8178	191.415
301.753217	2.21666666666667	-0.628577	-0.041304	-0.619519	-0.168188	58.664703									27.8184	191.416
302.753217	2.23333333333333	-0.632634	-0.041453	-0.624734	-0.169079	59.016228									27.8193	191.417
303.753217	2.25	-0.63726	-0.041582	-0.629723	-0.170248	59.431839									27.8196	191.417
304.753217	2.26666666666667	-0.641301	-0.041575	-0.635404	-0.171055	59.751511									27.8201	191.418
305.753217	2.28333333333333	-0.645939	-0.041399	-0.640381	-0.17207	60.198975									27.8209	191.419
306.753217	2.3	-0.650995	-0.042071	-0.645114	-0.172919	60.454559									27.8209	191.419
307.753217	2.31666666666667	-0.655654	-0.042453	-0.650692	-0.175154	60.934067									27.821	191.419
308.753217	2.33333333333333	-0.660751	-0.042883	-0.655651	-0.176197	61.381531									27.8212	191.419
309.753217	2.35	-0.665925	-0.042777	-0.661105	-0.177899	61.669159									27.8214	191.42
310.753217	2.36666666666667	-0.670864	-0.043981	-0.666217	-0.178582	62.052727									27.8218	191.42
311.753217	2.38333333333333	-0.674194	-0.043255	-0.67138	-0.180747	62.500191									27.8219	191.42
312.753217	2.4	-0.678304	-0.044237	-0.677728	-0.181172	62.947655									27.8221	191.421
313.753217	2.41666666666667	-0.681669	-0.044037	-0.682286	-0.182097	63.267326									27.8224	191.421
314.753217	2.43333333333333	-0.685798	-0.044877	-0.686365	-0.182367	63.618851									27.8229	191.422
315.753217	2.45	-0.689013	-0.043872	-0.693707	-0.186083	64.002419									27.8236	191.423
316.753217	2.46666666666667	-0.694236	-0.044536	-0.697659	-0.185729	64.354134									27.8238	191.423
317.753217	2.48333333333333	-0.699158	-0.044237	-0.702673	-0.18686	64.673615									27.8242	191.424
318.753217	2.5	-0.705193	-0.045489	-0.707357	-0.188079	65.057182									27.8248	191.424
319.753217	2.51666666666667	-0.709584	-0.044624	-0.713994	-0.190435	65.44075									27.8256	191.425
320.753217	2.53333333333333	-0.716287	-0.046397	-0.717091	-0.189671	65.792465									27.8257	191.425
321.753217	2.55	-0.720501	-0.046589	-0.72322	-0.191687	66.14399									27.8258	191.426
322.753217	2.56666666666667	-0.72433	-0.047491	-0.728564	-0.193288	66.463661									27.826	191.426
323.753217	2.58333333333333	-0.727404	-0.047412	-0.734337	-0.193604	66.783142									27.8263	191.426
324.753217	2.6	-0.731469	-0.048162	-0.739345	-0.195928	67.16671									27.8267	191.427
325.753217	2.61666666666667	-0.735626	-0.048204	-0.744999	-0.196576	67.518425									27.8273	191.427
326.753217	2.63333333333333	-0.740293	-0.048477	-0.748936	-0.197429	67.901993									27.8276	191.427
327.753217	2.65	-0.744875	-0.048127	-0.754703	-0.199011	68.221474									27.8279	191.428
328.753217	2.66666666666667	-0.749776	-0.048861	-0.760279	-0.200122	68.668938									27.8284	191.428
329.753217	2.68333333333333	-0.756457	-0.049927	-0.764957	-0.201336	68.956757									27.8292	191.429
330.753217	2.7	-0.762414	-0.050381	-0.768463	-0.201672	69.276237									27.8295	191.429
331.753217	2.71666666666667	-0.766584	-0.050471	-0.773473	-0.20294	69.595909									27.8296	191.43
332.753217	2.73333333333333	-0.769049	-0.050191	-0.779279	-0.20438	70.01152									27.8298	191.43
333.753217	2.75	-0.773638	-0.051705	-0.784579	-0.205054	70.299149									27.83	191.43
334.753217	2.76666666666667	-0.776994	-0.051368	-0.790001	-0.206413	70.682716									27.8304	191.43
335.753217	2.78333333333333	-0.781515	-0.052568	-0.794525	-0.208339	71.098137									27.8309	191.431
336.753217	2.8	-0.785714	-0.052129	-0.800163	-0.208976	71.417809									27.8318	191.433
337.753217	2.81666666666667	-0.790322	-0.052785	-0.805518	-0.21155	71.769333									27.8321	191.433
338.753217	2.83333333333333	-0.796545	-0.053321	-0.809473	-0.210967	72.184944									27.8325	191.434
339.753217	2.85	-0.800548	-0.053307	-0.815946	-0.213172	72.536469									27.8327	191.434
340.753217	2.86666666666667	-0.806814	-0.053721	-0.820229	-0.213531	72.824097									27.833	191.435
341.753217	2.88333333333333	-0.812243	-0.054436	-0.8254	-0.214884	73.239708									27.8334	191.436
342.753217	2.9	-0.815365	-0.054012	-0.829834	-0.216948	73.655128									27.834	191.437
343.753217	2.91666666666667	-0.819503	-0.055052	-0.835588	-0.217767	73.9748									27.8342	191.438
344.753217	2.93333333333333	-0.823003	-0.055325	-0.839985	-0.218178	74.358368									27.8345	191.439
345.753217	2.95	-0.826917	-0.055994	-0.846547	-0.220866	74.741936									27.835	191.44
346.753217	2.96666666666667	-0.830812	-0.055651	-0.851239	-0.22126	75.1894									27.8357	191.442
347.753217	2.98333333333333	-0.836675	-0.057125	-0.856947	-0.222503	75.477028									27.8369	191.445
348.753217	3	-0.842155	-0.057244	-0.861532	-0.223354	75.7967									27.837	191.445
349.753217	3.01666666666667	-0.846548	-0.0563	-0.867611	-0.225392	76.21212									27.8371	191.445
350.753217	3.03333333333333	-0.853259	-0.058264	-0.872252	-0.226697	76.467896									27.8374	191.446
351.753217	3.05	-0.856847	-0.057448	-0.879085	-0.228595	76.979256									27.8377	191.447
352.753217	3.06666666666667	-0.861635	-0.05777	-0.882587	-0.228895	77.266884									27.8383	191.448
353.753217	3.08333333333333	-0.865454	-0.05886	-0.886224	-0.229233	77.714348									27.8385	191.448
354.753217	3.1	-0.868745	-0.058086	-0.894105	-0.232235	78.034019									27.8388	191.449
355.753217	3.11666666666667	-0.872772	-0.058677	-0.897888	-0.232173	78.385544									27.8392	191.449
356.753217	3.13333333333333	-0.878	-0.060133	-0.903245	-0.233481	78.737259									27.8399	191.45
357.753217	3.15	-0.881348	-0.059472	-0.908644	-0.234926	79.120827									27.8409	191.451
358.753217	3.16666666666667	-0.886464	-0.059799	-0.913657	-0.236071	79.600143									27.8424	191.453
359.753217	3.18333333333333	-0.890908	-0.059427	-0.917422	-0.236022	79.919815									27.8447	191.455
360.753217	3.2	-0.895635	-0.060038	-0.924858	-0.238651	80.271339									27.8481	191.457
361.753217	3.21666666666667	-0.902411	-0.061959	-0.928528	-0.239401	80.718803									27.8484	191.457
362.753217	3.23333333333333	-0.907488	-0.061759	-0.93479	-0.241269	81.102371									27.8485	191.457
363.753217	3.25	-0.910608	-0.061178	-0.940218	-0.243492	81.485939									27.8487	191.458
364.753217	3.26666666666667	-0.914529	-0.062951	-0.945413	-0.24424	81.90155									27.849	191.458
365.753217	3.28333333333333	-0.918598	-0.063674	-0.951987	-0.246471	82.253075									27.8494	191.458
366.753217	3.3	-0.922546	-0.063563	-0.955974	-0.246547	82.572746									27.85	191.458
367.753217	3.31666666666667	-0.926157	-0.063607	-0.962172	-0.248596	82.924271									27.8502	191.458
368.753217	3.33333333333333	-0.93149	-0.063413	-0.966924	-0.249108	83.371735									27.8506	191.458
369.753217	3.35	-0.938699	-0.065227	-0.971502	-0.250165	83.755302									27.8511	191.458
370.753217	3.36666666666667	-0.9422	-0.065677	-0.976886	-0.251588	84.13887									27.8518	191.459
371.753217	3.38333333333333	-0.946311	-0.065257	-0.982738	-0.25356	84.458542									27.853	191.459
372.753217	3.4	-0.951416	-0.065547	-0.986696	-0.254244	84.74617									27.8531	191.459
373.753217	3.41666666666667	-0.956271	-0.066533	-0.993039	-0.255645	85.25753									27.8533	191.459
374.753217	3.43333333333333	-0.960211	-0.066791	-0.997677	-0.256879	85.577202									27.8535	191.459
375.753217	3.45	-0.964478	-0.0677	-1.0033	-0.258474	85.96077									27.8539	191.459
376.753217	3.46666666666667	-0.968484	-0.068573	-1.008454	-0.26034	86.440086									27.8544	191.459
377.753217	3.48333333333333	-0.973306	-0.068529	-1.013234	-0.261476	86.727905									27.855	191.459
378.753217	3.5	-0.977612	-0.068484	-1.017874	-0.263024	87.047386									27.8551	191.459
379.753217	3.51666666666667	-0.983366	-0.069304	-1.022178	-0.263288	87.558937									27.8553	191.459
380.753217	3.53333333333333	-0.987861	-0.069704	-1.026926	-0.265477	87.846565									27.8556	191.459
381.753217	3.55	-0.99367	-0.070423	-1.031435	-0.266334	88.294029									27.8561	191.459
382.753217	3.56666666666667	-0.99848	-0.070187	-1.036082	-0.26842	88.613701									27.8562	191.459
383.753217	3.58333333333333	-1.003172	-0.070905	-1.040568	-0.269236	88.965225									27.8565	191.459
384.753217	3.6	-1.007333	-0.071515	-1.0449	-0.270189	89.31675									27.8569	191.459
385.753217	3.61666666666667	-1.010566	-0.06991	-1.049019	-0.271861	89.572525									27.857	191.459
386.753217	3.63333333333333	-1.01747	-0.074639	-1.055907	-0.275899	90.019989									27.8573	191.459
387.753217	3.65	-1.024637	-0.07581	-1.058973	-0.276053	90.307617									27.8576	191.459
388.753217	3.66666666666667	-1.028812	-0.074991	-1.061911	-0.275029	90.723228									27.8577	191.459
389.753217	3.68333333333333	-1.035756	-0.077293	-1.065658	-0.276771	91.106606									27.8579	191.459
390.753217	3.7	-1.040597	-0.076919	-1.069323	-0.276613	91.522217									27.8582	191.459
391.753217	3.71666666666667	-1.044542	-0.076681	-1.077054	-0.281229	91.841888									27.8586	191.459
392.753217	3.73333333333333	-1.050363	-0.078962	-1.081728	-0.282932	92.193413									27.8587	191.46
393.753217	3.75	-1.055036	-0.079012	-1.086975	-0.283008	92.576981									27.859	191.46
394.753217	3.76666666666667	-1.05988	-0.080233	-1.092637	-0.286958	92.928505									27.8593	191.46
395.753217	3.78333333333333	-1.061602	-0.07754	-1.09335	-0.28465	93.344116									27.8595	191.46
396.753217	3.8	-1.066695	-0.078454	-1.100459	-0.287878	93.759537									27.8597	191.46
397.753217	3.81666666666667	-1.070176	-0.076614	-1.104453	-0.288754	94.175148									27.86	191.46
398.753217	3.83333333333333	-1.075667	-0.076484	-1.113298	-0.294364	94.462776									27.8604	191.461
399.753217	3.85	-1.083316	-0.07956	-1.113796	-0.291674	94.846344									27.8606	191.461
400.753217	3.86666666666667	-1.091612	-0.084125	-1.119094	-0.293547	95.197868									27.8608	191.461
401.753217	3.88333333333333	-1.095808	-0.083756	-1.121983	-0.294086	95.549583									27.8612	191.461
402.753217	3.9	-1.09705	-0.080492	-1.12608	-0.294635	95.997047									27.8613	191.461
403.753217	3.91666666666667	-1.100911	-0.081146	-1.130779	-0.296085	96.380424									27.8615	191.461
404.753217	3.93333333333333	-1.104771	-0.080021	-1.134244	-0.295853	96.828079									27.8619	191.462
405.753217	3.95	-1.110446	-0.081157	-1.137464	-0.297172	97.14756									27.8623	191.462
406.753217	3.96666666666667	-1.116145	-0.08198	-1.143155	-0.298701	97.467232									27.8625	191.463
407.753217	3.98333333333333	-1.123081	-0.083577	-1.148292	-0.301769	97.914696									27.8628	191.463
408.753217	4	-1.128284	-0.084092	-1.152176	-0.301953	98.298264									27.8632	191.463
409.753217	4.01666666666667	-1.132381	-0.084338	-1.156214	-0.30414	98.681831									27.8633	191.464
410.753217	4.03333333333333	-1.138198	-0.08551	-1.160317	-0.305434	98.96946									27.8636	191.464
411.753217	4.05	-1.142588	-0.085738	-1.164738	-0.305905	99.385071									27.8639	191.464
412.753217	4.06666666666667	-1.147408	-0.085612	-1.169093	-0.307778	99.800491									27.864	191.464
413.753217	4.08333333333333	-1.152474	-0.086856	-1.174863	-0.309692	100.152016									27.8642	191.465
414.753217	4.1	-1.157672	-0.087435	-1.177596	-0.309171	100.503731									27.8645	191.465
415.753217	4.11666666666667	-1.162497	-0.087089	-1.181446	-0.309845	100.887299									27.8649	191.466
416.753217	4.13333333333333	-1.167948	-0.087563	-1.186633	-0.312705	101.270866									27.8656	191.467
417.753217	4.15	-1.174055	-0.088493	-1.190925	-0.312867	101.590347									27.8665	191.468
418.753217	4.16666666666667	-1.178933	-0.088732	-1.195908	-0.315079	101.973915									27.8666	191.468
419.753217	4.18333333333333	-1.183625	-0.089467	-1.200002	-0.316033	102.357483									27.8668	191.469
420.753217	4.2	-1.18725	-0.088965	-1.20339	-0.31595	102.677155									27.867	191.469
421.753217	4.21666666666667	-1.19261	-0.089872	-1.209163	-0.318279	103.156662									27.8673	191.47
422.753217	4.23333333333333	-1.197873	-0.090561	-1.214202	-0.31944	103.476143									27.8677	191.47
423.753217	4.25	-1.20287	-0.090479	-1.218441	-0.320383	103.891754									27.8679	191.471
424.753217	4.26666666666667	-1.208402	-0.091417	-1.223015	-0.3223	104.211426									27.8682	191.471
425.753217	4.28333333333333	-1.213777	-0.091661	-1.227072	-0.323169	104.594803									27.8685	191.472
426.753217	4.3	-1.218503	-0.091224	-1.230982	-0.324276	105.010414									27.8691	191.474
427.753217	4.31666666666667	-1.225078	-0.093449	-1.236358	-0.325923	105.393982									27.8693	191.474
428.753217	4.33333333333333	-1.228436	-0.092391	-1.241052	-0.326969	105.841446									27.8697	191.475
429.753217	4.35	-1.233399	-0.093088	-1.245125	-0.328089	106.320953									27.8698	191.475
430.753217	4.36666666666667	-1.238147	-0.093179	-1.248868	-0.32862	106.608582									27.87	191.476
431.753217	4.38333333333333	-1.24343	-0.093756	-1.253128	-0.330571	107.119942									27.8702	191.477
432.753217	4.4	-1.248107	-0.094949	-1.257508	-0.330697	107.40757									27.8706	191.478
433.753217	4.41666666666667	-1.252886	-0.094521	-1.26121	-0.332469	107.759094									27.8708	191.479
434.753217	4.43333333333333	-1.259405	-0.095847	-1.267014	-0.33411	108.270645									27.871	191.479
435.753217	4.45	-1.263732	-0.094552	-1.271882	-0.335766	108.654213									27.8714	191.481
436.753217	4.46666666666667	-1.267973	-0.094815	-1.275889	-0.33693	109.03759									27.8719	191.483
437.753217	4.48333333333333	-1.273122	-0.095739	-1.280308	-0.338251	109.389305									27.8727	191.486
438.753217	4.5	-1.277683	-0.09593	-1.28359	-0.338892	109.836769									27.873	191.488
439.753217	4.51666666666667	-1.28253	-0.096798	-1.287914	-0.340086	110.220337									27.8731	191.488
440.753217	4.53333333333333	-1.288145	-0.097972	-1.292328	-0.341906	110.635757									27.8733	191.489
441.753217	4.55	-1.292621	-0.097653	-1.296864	-0.342927	110.955429									27.8735	191.49
442.753217	4.56666666666667	-1.29787	-0.098647	-1.301232	-0.344001	111.338997									27.8739	191.492
443.753217	4.58333333333333	-1.303619	-0.099295	-1.305844	-0.345506	111.754417									27.8744	191.495
444.753217	4.6	-1.309795	-0.099761	-1.310529	-0.346579	112.137985									27.8746	191.496
445.753217	4.61666666666667	-1.313687	-0.098934	-1.313757	-0.347542	112.4897									27.875	191.497
446.753217	4.63333333333333	-1.319047	-0.099389	-1.318389	-0.348633	112.937164									27.8754	191.5
447.753217	4.65	-1.324223	-0.10075	-1.32276	-0.349866	113.320732									27.8761	191.503
448.753217	4.66666666666667	-1.328388	-0.100853	-1.328229	-0.352035	113.7043									27.8772	191.507
449.753217	4.68333333333333	-1.333196	-0.101514	-1.332897	-0.354068	114.087677									27.8773	191.508
450.753217	4.7	-1.337765	-0.101962	-1.336777	-0.355699	114.471245									27.8774	191.508
451.753217	4.71666666666667	-1.342389	-0.100772	-1.341042	-0.355816	114.82296									27.8777	191.509
452.753217	4.73333333333333	-1.34915	-0.102539	-1.344745	-0.356634	115.174484									27.878	191.511
453.753217	4.75	-1.353716	-0.102639	-1.349632	-0.35857	115.558052									27.8785	191.513
454.753217	4.76666666666667	-1.359952	-0.103805	-1.35417	-0.359924	115.909576									27.8792	191.515
455.753217	4.78333333333333	-1.365054	-0.10442	-1.359137	-0.361666	116.293144									27.8795	191.516
456.753217	4.8	-1.368708	-0.103571	-1.364354	-0.363189	116.708755									27.8799	191.517
457.753217	4.81666666666667	-1.373115	-0.104426	-1.367554	-0.363767	117.06028									27.8801	191.518
458.753217	4.83333333333333	-1.377227	-0.104624	-1.372477	-0.365078	117.507744									27.8803	191.519
459.753217	4.85	-1.382062	-0.104657	-1.377492	-0.366231	117.827415									27.8807	191.52
460.753217	4.86666666666667	-1.387203	-0.105175	-1.380998	-0.367079	118.17894									27.8812	191.521
461.753217	4.88333333333333	-1.391153	-0.105304	-1.386085	-0.368844	118.594551									27.8814	191.522
462.753217	4.9	-1.397768	-0.106467	-1.390019	-0.369808	118.946075									27.8817	191.523
463.753217	4.91666666666667	-1.403113	-0.105758	-1.395073	-0.371943	119.2976									27.8822	191.524
464.753217	4.93333333333333	-1.40868	-0.106933	-1.399231	-0.372175	119.649315									27.8829	191.526
465.753217	4.95	-1.413791	-0.107669	-1.404188	-0.373993	120.224571									27.8839	191.528
466.753217	4.96666666666667	-1.418084	-0.107357	-1.407645	-0.375219	120.704079									27.884	191.528
467.753217	4.98333333333333	-1.420833	-0.107847	-1.411744	-0.376238	121.119499									27.8841	191.528
468.753217	5	-1.425276	-0.107293	-1.416404	-0.377585	121.599007									27.8843	191.529
469.753217	5.01666666666667	-1.430588	-0.108081	-1.421867	-0.379436	122.078323									27.8847	191.529
470.753217	5.03333333333333	-1.435358	-0.108596	-1.42592	-0.38132	122.493935									27.8851	191.53
471.753217	5.05	-1.439492	-0.107967	-1.430574	-0.382008	122.941399									27.8853	191.53
472.753217	5.06666666666667	-1.445445	-0.109251	-1.43555	-0.384565	123.356819									27.8856	191.531
473.753217	5.08333333333333	-1.451405	-0.10902	-1.438543	-0.384232	123.86837									27.886	191.531
474.753217	5.1	-1.458823	-0.112586	-1.442187	-0.385812	124.251938									27.8866	191.531
475.753217	5.11666666666667	-1.46138	-0.110301	-1.446946	-0.387499	124.731255									27.8875	191.531
476.753217	5.13333333333333	-1.464659	-0.109765	-1.452831	-0.390729	125.242615									27.8889	191.53
477.753217	5.15	-1.468904	-0.110989	-1.458149	-0.391775	125.626183									27.889	191.53
478.753217	5.16666666666667	-1.473076	-0.111156	-1.462781	-0.393759	126.10569									27.8892	191.53
479.753217	5.18333333333333	-1.479423	-0.11242	-1.466676	-0.395086	126.521111									27.8893	191.53
480.753217	5.2	-1.483239	-0.11167	-1.470708	-0.395804	126.904678									27.8894	191.53
481.753217	5.21666666666667	-1.488287	-0.112278	-1.475054	-0.397976	127.384186									27.8896	191.53
482.753217	5.23333333333333	-1.493198	-0.111895	-1.479074	-0.398935	127.83165									27.8898	191.529
483.753217	5.25	-1.500323	-0.11286	-1.483592	-0.399811	128.279114									27.8902	191.529
484.753217	5.26666666666667	-1.504419	-0.113269	-1.487836	-0.402297	128.758621									27.8907	191.528
485.753217	5.28333333333333	-1.509291	-0.114102	-1.492766	-0.403946	129.078102									27.8916	191.527
486.753217	5.3	-1.512725	-0.113619	-1.497791	-0.405681	129.429817									27.8916	191.527
487.753217	5.31666666666667	-1.516658	-0.113868	-1.502119	-0.406519	129.877281									27.8918	191.527
488.753217	5.33333333333333	-1.521485	-0.114788	-1.506619	-0.407654	130.228806									27.8919	191.527
489.753217	5.35	-1.526273	-0.114782	-1.511385	-0.409361	130.644417									27.8922	191.526
490.753217	5.36666666666667	-1.531404	-0.115377	-1.515818	-0.410368	130.995941									27.8926	191.526
491.753217	5.38333333333333	-1.536846	-0.116069	-1.520151	-0.41208	131.347466									27.8927	191.525
492.753217	5.4	-1.541638	-0.115919	-1.525063	-0.413168	131.826973									27.893	191.525
493.753217	5.41666666666667	-1.548487	-0.116923	-1.528345	-0.413629	132.210541									27.8933	191.525
494.753217	5.43333333333333	-1.55332	-0.117696	-1.533435	-0.415711	132.625961									27.8938	191.524
495.753217	5.45	-1.557296	-0.117259	-1.537959	-0.416	132.91378									27.894	191.524
496.753217	5.46666666666667	-1.561814	-0.118224	-1.542028	-0.41786	133.297157									27.8942	191.524
497.753217	5.48333333333333	-1.565657	-0.117887	-1.546129	-0.419676	133.680725									27.8947	191.523
498.753217	5.5	-1.570064	-0.11774	-1.55125	-0.421208	134.03244									27.8953	191.523
499.753217	5.51666666666667	-1.576259	-0.118678	-1.555972	-0.421891	134.383965									27.8962	191.522
500.753217	5.53333333333333	-1.580576	-0.118541	-1.560233	-0.423314	134.767532									27.8977	191.521
501.753217	5.55	-1.58672	-0.120263	-1.564408	-0.425169	135.24704									27.8978	191.521
502.753217	5.56666666666667	-1.591681	-0.119885	-1.56961	-0.42676	135.534668									27.898	191.521
503.753217	5.58333333333333	-1.596957	-0.120248	-1.573948	-0.426557	135.950089									27.8981	191.52
504.753217	5.6	-1.602168	-0.121097	-1.578219	-0.428785	136.333656									27.8982	191.52
505.753217	5.61666666666667	-1.606988	-0.121721	-1.582361	-0.429725	136.685371									27.8983	191.52
506.753217	5.63333333333333	-1.611081	-0.121943	-1.586271	-0.431878	137.004852									27.8986	191.52
507.753217	5.65	-1.615415	-0.122306	-1.59013	-0.432563	137.356567									27.899	191.52
508.753217	5.66666666666667	-1.620639	-0.122376	-1.59421	-0.433683	137.740135									27.8995	191.52
509.753217	5.68333333333333	-1.625535	-0.12298	-1.599166	-0.435828	138.09166									27.8997	191.519
510.753217	5.7	-1.630252	-0.123289	-1.603365	-0.43616	138.443184									27.9001	191.519
511.753217	5.71666666666667	-1.635179	-0.123719	-1.607961	-0.437501	138.826752									27.9005	191.519
512.753217	5.73333333333333	-1.641858	-0.124187	-1.613409	-0.438742	139.146423									27.9007	191.519
513.753217	5.75	-1.646253	-0.124331	-1.617076	-0.439392	139.529991									27.901	191.519
514.753217	5.76666666666667	-1.651388	-0.125265	-1.621345	-0.441433	139.849663									27.9014	191.519
515.753217	5.78333333333333	-1.655068	-0.124828	-1.625256	-0.442378	140.105247									27.902	191.519
516.753217	5.8	-1.66026	-0.125803	-1.630009	-0.443559	140.520859									27.9022	191.519
517.753217	5.81666666666667	-1.665968	-0.126339	-1.633119	-0.445181	140.84034									27.9026	191.52
518.753217	5.83333333333333	-1.670971	-0.126856	-1.636926	-0.445605	141.064072									27.9031	191.52
519.753217	5.85	-1.675415	-0.126377	-1.641866	-0.44771	141.415787									27.9038	191.521
520.753217	5.86666666666667	-1.681096	-0.127303	-1.645794	-0.448133	141.767311									27.9041	191.522
521.753217	5.88333333333333	-1.686891	-0.127653	-1.650437	-0.449514	142.150879									27.9046	191.522
522.753217	5.9	-1.692723	-0.128374	-1.654691	-0.450354	142.374611									27.9047	191.523
523.753217	5.91666666666667	-1.697796	-0.129405	-1.65907	-0.451742	142.726135									27.905	191.523
524.753217	5.93333333333333	-1.703298	-0.130888	-1.662538	-0.453148	142.981911									27.9053	191.524
525.753217	5.95	-1.70731	-0.130287	-1.666924	-0.454196	143.429375									27.9059	191.525
526.753217	5.96666666666667	-1.712929	-0.131074	-1.671002	-0.45476	143.717003									27.9061	191.526
527.753217	5.98333333333333	-1.717089	-0.131375	-1.674879	-0.455916	144.036674									27.9064	191.526
528.753217	6	-1.722306	-0.131846	-1.67917	-0.457344	144.356346									27.9065	191.527
529.753217	6.01666666666667	-1.727498	-0.131963	-1.683309	-0.45852	144.675827									27.9067	191.527
530.753217	6.03333333333333	-1.733727	-0.132353	-1.687511	-0.458847	144.995499									27.9069	191.528
531.753217	6.05	-1.739946	-0.133158	-1.692163	-0.460758	145.347214									27.9073	191.529
532.753217	6.06666666666667	-1.744385	-0.133791	-1.69666	-0.461869	145.698738									27.9079	191.531
533.753217	6.08333333333333	-1.748273	-0.133419	-1.701224	-0.462954	146.050262									27.9088	191.533
534.753217	6.1	-1.753375	-0.134078	-1.7054	-0.463293	146.306038									27.9101	191.537
535.753217	6.11666666666667	-1.757916	-0.13417	-1.709153	-0.464628	146.689606									27.9102	191.538
536.753217	6.13333333333333	-1.762945	-0.134699	-1.71355	-0.465858	147.009087									27.9104	191.538
537.753217	6.15	-1.768619	-0.135005	-1.717729	-0.466656	147.296906									27.9105	191.539
538.753217	6.16666666666667	-1.77341	-0.135418	-1.722287	-0.468077	147.680473									27.9106	191.539
539.753217	6.18333333333333	-1.779244	-0.136027	-1.727103	-0.469356	148.06385									27.9107	191.54
540.753217	6.2	-1.784545	-0.136481	-1.731022	-0.470644	148.351669									27.911	191.54
541.753217	6.21666666666667	-1.789608	-0.135994	-1.73493	-0.471055	148.607254									27.9113	191.541
542.753217	6.23333333333333	-1.794921	-0.136472	-1.739082	-0.472442	148.958969									27.9118	191.543
543.753217	6.25	-1.799415	-0.137276	-1.7439	-0.473413	149.27845									27.9126	191.546
544.753217	6.26666666666667	-1.804931	-0.13909	-1.748306	-0.474299	149.566269									27.9127	191.546
545.753217	6.28333333333333	-1.810459	-0.138755	-1.751997	-0.476055	149.88575									27.9128	191.547
546.753217	6.3	-1.815733	-0.139683	-1.756701	-0.477076	150.109482									27.913	191.547
547.753217	6.31666666666667	-1.821574	-0.140156	-1.760602	-0.477744	150.461197									27.9132	191.548
548.753217	6.33333333333333	-1.827402	-0.140659	-1.764515	-0.477822	150.684929
549.753217	6.35	-1.832695	-0.140804	-1.768262	-0.479003	151.068497
550.753217	6.36666666666667	-1.838938	-0.141855	-1.773422	-0.480833	151.260185
551.753217	6.38333333333333	-1.842903	-0.14165	-1.778405	-0.482336	151.61171
552.753217	6.4	-1.847612	-0.142646	-1.782137	-0.483185	151.931381
553.753217	6.41666666666667	-1.852163	-0.142884	-1.785857	-0.484033	152.155113
554.753217	6.43333333333333	-1.857066	-0.143345	-1.789625	-0.484988	152.474785
555.753217	6.45	-1.863417	-0.144069	-1.794185	-0.485727	152.794456
556.753217	6.46666666666667	-1.868662	-0.144144	-1.798619	-0.486862	153.082085
557.753217	6.48333333333333	-1.874769	-0.144643	-1.802463	-0.48795	153.369713
558.753217	6.5	-1.879569	-0.145283	-1.807069	-0.48904	153.721237
559.753217	6.51666666666667	-1.886173	-0.146099	-1.811144	-0.489488	153.913116
560.753217	6.53333333333333	-1.891359	-0.147672	-1.815817	-0.491843	154.168701
561.753217	6.55	-1.897085	-0.149628	-1.819378	-0.491505	154.45652
562.753217	6.56666666666667	-1.901969	-0.15034	-1.823861	-0.492639	154.776001
563.753217	6.58333333333333	-1.908424	-0.151589	-1.827387	-0.492859	155.06382
564.753217	6.6	-1.915617	-0.153281	-1.832038	-0.494763	155.223465
565.753217	6.61666666666667	-1.922505	-0.155106	-1.834544	-0.494562	155.543137
566.753217	6.63333333333333	-1.928198	-0.156633	-1.840184	-0.496491	155.830765
567.753217	6.65	-1.934851	-0.157677	-1.844792	-0.498304	156.054497
568.753217	6.66666666666667	-1.939398	-0.158961	-1.847575	-0.498198	156.342316
569.753217	6.68333333333333	-1.946027	-0.161363	-1.853282	-0.499802	156.566048
570.753217	6.7	-1.950575	-0.162899	-1.85453	-0.498137	156.821632
571.753217	6.71666666666667	-1.957972	-0.165945	-1.859918	-0.50085	157.045364
572.753217	6.73333333333333	-1.965553	-0.168013	-1.860052	-0.497632	157.237244
573.753217	6.75	-1.975594	-0.17259	-1.86462	-0.497547	157.428932
574.753217	6.76666666666667	-1.987248	-0.180168	-1.867382	-0.49596	157.556725
575.753217	6.78333333333333	-2.000057	-0.189902	-1.870381	-0.493417	157.684708
576.753217	6.8	-2.013787	-0.197448	-1.873249	-0.491784	157.90844
577.753217	6.81666666666667	-2.025899	-0.205835	-1.875684	-0.490989	157.876396
578.753217	6.83333333333333	-2.032724	-0.209382	-1.878405	-0.491158	157.972336
579.753217	6.85	-2.038304	-0.210329	-1.880168	-0.490951	158.164024
580.753217	6.86666666666667	-2.619816	-0.797874	-1.537911	-0.230865	118.562508
581.753217	6.88333333333333	-2.622995	-0.795781	-1.540803	-0.23236	119.649315
582.753217	6.9	-2.624074	-0.793984	-1.545189	-0.23467	120.672035
583.753217	6.91666666666667	-2.627528	-0.792213	-1.549952	-0.237642	121.630859
584.753217	6.93333333333333	-2.628897	-0.789775	-1.554917	-0.240353	122.334099
585.753217	6.95	-2.635016	-0.790102	-1.558575	-0.242239	122.877502
586.753217	6.96666666666667	-2.641523	-0.791883	-1.563031	-0.242728	123.133087
587.753217	6.98333333333333	-2.647235	-0.792402	-1.564424	-0.240394	123.612595
588.753217	7	-2.653855	-0.794267	-1.569508	-0.243061	124.060059
