# Supplementary material for: Medially positioned plate in first metatarsophalangeal joint arthrodesis
Source: PLoS One. 2021 Dec 1;16(12):e0260572. doi: 10.1371/journal.pone.0260572 (PMC8635389; doi:10.1371/journal.pone.0260572)
Supplement: S2 Dataset — (CSV) [file pone.0260572.s002.csv]

Results of experiment - displacements at points P1 and P2								Numerical results, validation of FE model - displacements at points P1 and P2							Simulation of toe-off phase
Time [s]	Deflection of crosshead [mm]	P1 dX [mm]	P2 dX [mm]	P1 dY [mm]	P2 dY [mm]	Force [N]		Deflection of crosshead [mm]	P1 dX [mm]	P2 dX [mm]	P1 dY [mm]	P2 dY [mm]	Force [N]		translation of P3 [mm]	Force [N]
185.473699	0	0	0	0	0	0.876427		0	0	0	0	0	0		0	0
186.473699	0.0166666666666667	-0.001558	-0.001936	0.002474	0.002955	1.164055		0.01346256	-0.00828426	-0.00227971	0.0712787	0.00743282	2.79489		0.000000599675	0.000000000000526029
187.473699	0.0333333333333333	-0.003172	-0.002623	-0.004476	-0.001438	2.698326		0.01634906	-0.00986037	-0.00111907	0.0481516	0.00549375	3.27397		0.00000227503	0.000000000000497811
188.473699	0.05	-0.005263	-0.004416	-0.012518	-0.004579	4.26445		0.0206788	-0.010863	-0.00121602	0.0326528	0.00572962	3.28233		0.00000876875	0.000000000000177215
189.473699	0.0666666666666667	-0.007927	-0.008439	-0.017549	-0.006065	5.606842		0.0271734	-0.01145985	-0.00193996	0.0364911	0.00720894	3.19638		0.0000329492	0.0000000000000913793
190.473699	0.0833333333333333	-0.007968	-0.007702	-0.019339	-0.007674	6.022453		0.0369154	-0.0138761	-0.00237811	0.0461542	0.00849679	3.28803		0.000120932	0.0000000000000650616
191.473699	0.1	-0.006171	-0.005808	-0.023137	-0.009899	6.246185		0.0515284	-0.01802325	-0.00274236	0.05502605	0.00985316	3.80361		0.000432094	0.0000000000000613484
192.473699	0.116666666666667	-0.005918	-0.006074	-0.024502	-0.010732	6.533813		0.0734478	-0.02377965	-0.00335737	0.0679956	0.0121516	4.75029		0.0014997	0.0000000000000222719
193.473699	0.133333333333333	-0.006048	-0.00605	-0.024817	-0.011523	6.629753		0.106327	-0.03179805	-0.00433717	0.08828565	0.0158611	6.22908		0.0050377	0.0000000000000774697
194.473699	0.15	-0.007584	-0.006357	-0.031437	-0.014012	7.940102		0.1556456	-0.0417169	-0.00592666	0.1185305	0.0218961	8.62906		0.00666589	0.000000000000979742
195.473699	0.166666666666667	-0.008566	-0.006282	-0.037583	-0.016567	9.346581		0.229624	-0.05471155	-0.00841995	0.1630235	0.0312362	12.3551		0.00986279	0.00000000000017743
196.473699	0.183333333333333	-0.011372	-0.008118	-0.044249	-0.0196	10.720825		0.34059	-0.0729544	-0.012244	0.2287665	0.0454556	18.0296		0.0111675	0.000000000000716892
197.473699	0.2	-0.015419	-0.011765	-0.0504	-0.021521	12.063408		0.507042	-0.0961338	-0.0190175	0.304898	0.0695797	27.6482		0.0133703	0.000000000000426521
198.473699	0.216666666666667	-0.017645	-0.012749	-0.057005	-0.02497	13.469696		0.56946	-0.105612	-0.0217011	0.333031	0.0791485	31.4531		0.0142318	0.000000000000839632
199.473699	0.233333333333333	-0.016216	-0.009535	-0.065619	-0.03098	14.812088		0.592868	-0.109091	-0.0227102	0.3433905	0.0827659	32.8879		0.0155975	0.00000000000122285
200.473699	0.25	-0.018351	-0.010329	-0.069598	-0.030412	16.282463		0.627978	-0.1142705	-0.0242266	0.358761	0.0882052	35.0447		0.0178062	0.000000000000979714
201.473699	0.266666666666667	-0.019849	-0.010407	-0.078234	-0.034745	17.688751		0.680644	-0.122121	-0.0265124	0.381532	0.0964033	38.2876		0.0186574	0.0000000000009205
202.473699	0.283333333333333	-0.02305	-0.013441	-0.086811	-0.039959	19.031143		0.759644	-0.1339445	-0.0299512	0.4155705	0.108756	43.1672		0.0199899	0.000000000000622174
203.473699	0.3	-0.024117	-0.013085	-0.093953	-0.043714	20.373535		0.878142	-0.1544115	-0.035339	0.4662425	0.127812	50.6526		0.0221178	0.0648537
204.473699	0.316666666666667	-0.026492	-0.014248	-0.099962	-0.047007	21.747971		1	-0.175416	-0.0409428	0.5164885	0.147565	58.4144		0.0255623	0.274739
205.473699	0.333333333333333	-0.028808	-0.015815	-0.105456	-0.04936	23.090363		1.182788	-0.20129	-0.0490543	0.5900325	0.176768	69.9365		0.0312482	0.429542
206.473699	0.35	-0.030936	-0.016313	-0.112633	-0.053206	24.337006		1.45697	-0.2317365	-0.0607925	0.702676	0.220309	87.0969		0.0334541	0.474622
207.473699	0.366666666666667	-0.033652	-0.01771	-0.119557	-0.056356	25.679398		1.85697	-0.2574275	-0.0769017	0.866706	0.28285	111.569		0.0369379	0.507022
208.473699	0.383333333333333	-0.035577	-0.017672	-0.126655	-0.058933	26.893997		2	-0.265986	-0.0824888	0.925361	0.304957	120.097		0.0425609	0.495695
209.473699	0.4	-0.037262	-0.018319	-0.132971	-0.061281	28.14045		2.4	-0.2933985	-0.0980374	1.0934	0.366853	143.701		0.0516962	0.402322
210.473699	0.416666666666667	-0.03908	-0.01933	-0.139499	-0.064863	29.259109		2.8	-0.3182585	-0.112969	1.26162	0.427737	166.584		0.0662363	0.35579
211.473699	0.433333333333333	-0.041923	-0.01994	-0.145487	-0.066928	30.537605		3	-0.3296165	-0.120179	1.344115	0.457634	177.734		0.0885871	0.807518
212.473699	0.45	-0.043589	-0.020046	-0.152564	-0.070599	31.880188		3.025	-0.3310575	-0.121067	1.354355	0.461361	179.113		0.117801	1.42314
213.473699	0.466666666666667	-0.044903	-0.020826	-0.159674	-0.073769	33.030701		3.0625	-0.3332095	-0.122391	1.369685	0.466942	181.169		0.127797	1.61463
214.473699	0.483333333333333	-0.047288	-0.022104	-0.1665	-0.077173	34.213448		3.07656	-0.3340145	-0.122885	1.37542	0.46903	181.937		0.139704	1.84801
215.473699	0.5	-0.048815	-0.022369	-0.17346	-0.080099	35.55584		3.08184	-0.334317	-0.12307	1.37757	0.469813	182.224		0.150243	2.05346
216.473699	0.516666666666667	-0.051997	-0.023681	-0.180396	-0.083198	36.738396		3.08974	-0.334767	-0.123347	1.38079	0.470986	182.655		0.1563	2.09419
217.473699	0.533333333333333	-0.053183	-0.023827	-0.187133	-0.086776	37.952995		3.09766	-0.335214	-0.123623	1.384025	0.472155	183.085		0.164886	2.12757
218.473699	0.55	-0.054971	-0.025024	-0.193768	-0.090408	39.135551		3.10556	-0.3356565	-0.123898	1.38728	0.473322	183.513		0.191663	2.57219
219.473699	0.566666666666667	-0.05687	-0.026007	-0.200669	-0.093461	40.382195		3.11744	-0.336312	-0.124307	1.392185	0.475068	184.153		0.240409	3.48612
220.473699	0.583333333333333	-0.059714	-0.027648	-0.207927	-0.096146	41.596794		3.12188	-0.3365555	-0.12446	1.394025	0.475722	184.393		0.310627	4.78469
221.473699	0.6	-0.061931	-0.029243	-0.214195	-0.099095	42.77935		3.12856	-0.3369195	-0.124689	1.3968	0.476701	184.752		0.413616	6.68219
222.473699	0.616666666666667	-0.062154	-0.028073	-0.223965	-0.103982	43.961906		3.13856	-0.3374585	-0.125031	1.40098	0.478167	185.289		0.565398	9.5309
223.473699	0.633333333333333	-0.064278	-0.029996	-0.230516	-0.1064	45.176506		3.15358	-0.338252	-0.125541	1.40728	0.480359	186.091		0.621906	10.5994
224.473699	0.65	-0.06517	-0.029623	-0.23717	-0.108985	46.423149		3.1761	-0.339421	-0.126318	1.41711	0.483677	187.322		0.64194	11.01
225.473699	0.666666666666667	-0.06453	-0.029831	-0.243639	-0.11296	47.573662		3.2099	-0.341126	-0.127491	1.432245	0.488666	189.185		0.669807	11.612
226.473699	0.683333333333333	-0.066039	-0.029832	-0.251311	-0.116074	48.884201		3.26058	-0.3437215	-0.12922	1.45478	0.496079	191.93		0.710792	12.5042
227.473699	0.7	-0.065931	-0.029883	-0.257731	-0.118253	50.034904		3.3366	-0.347591	-0.131766	1.488215	0.5071	195.977		0.773144	13.8537
228.473699	0.716666666666667	-0.067948	-0.031082	-0.265429	-0.120404	51.217461		3.45064	-0.353161	-0.135535	1.53723	0.523572	201.976		0.866811	15.8833
229.473699	0.733333333333333	-0.067161	-0.030066	-0.273402	-0.124857	52.400017		3.62168	-0.3607645	-0.141095	1.609875	0.548096	210.857		1.00586	18.9266
230.473699	0.75	-0.06972	-0.032047	-0.27932	-0.127379	53.55072		3.63772	-0.3614565	-0.141612	1.616685	0.550378	211.684		1.21182	23.491
231.473699	0.766666666666667	-0.070328	-0.031986	-0.287267	-0.130842	54.829216		3.66178	-0.362479	-0.142385	1.62687	0.553797	212.922		1.30885	25.6505
232.473699	0.783333333333333	-0.071614	-0.032435	-0.293623	-0.134193	55.979919		3.69786	-0.363985	-0.143542	1.64212	0.558918	214.775		1.61518	32.497
233.473699	0.8	-0.071222	-0.032129	-0.302248	-0.137788	57.098579		3.75198	-0.366183	-0.145266	1.66487	0.566582	217.544		2.06671	42.7572
234.473699	0.816666666666667	-0.073746	-0.034285	-0.309316	-0.140256	58.217239		3.83316	-0.369438	-0.147857	1.698195	0.578136	221.713		2.43889	51.3007
235.473699	0.833333333333333	-0.075001	-0.034289	-0.31795	-0.144338	59.431839		3.95494	-0.3737355	-0.151694	1.74882	0.595272	227.902		2.55057	53.8656
236.473699	0.85	-0.075925	-0.034528	-0.325488	-0.147481	60.550499		4	-0.3752055	-0.153097	1.767655	0.601556	230.173		2.71811	57.7131
237.473699	0.866666666666667	-0.075812	-0.034016	-0.332437	-0.150198	61.637306		4.18266	-0.380101	-0.158692	1.84508	0.626684	239.269		2.96968	63.4844
238.473699	0.883333333333333	-0.078224	-0.034997	-0.340099	-0.153375	62.883759		4.45666	-0.3849575	-0.167265	1.971965	0.664284	253.306		3.34815	72.1414
239.473699	0.9	-0.08019	-0.03615	-0.345535	-0.155275	63.970566		4.85666	-0.391044	-0.179362	2.157755	0.717663	273.154		3.55966	76.9507
240.473699	0.916666666666667	-0.08154	-0.036207	-0.355087	-0.159218	65.121078		5	-0.392632	-0.183572	2.224095	0.736366	280.098		4.01051	87.2108
241.473699	0.933333333333333	-0.083039	-0.036498	-0.363079	-0.16174	66.175842		5.4	-0.3950265	-0.19509	2.40675	0.787855	299.202		4.46324	97.4708
242.473699	0.95	-0.087111	-0.039159	-0.371377	-0.165458	67.26265		5.8	-0.393218	-0.206453	2.58613	0.839603	318.401		4.56683	99.8111
243.473699	0.966666666666667	-0.089022	-0.038597	-0.378274	-0.166885	68.317413		6	-0.3907755	-0.212292	2.68277	0.865501	328.297		4.69057	102.601
244.473699	0.983333333333333	-0.091788	-0.040363	-0.385926	-0.170429	69.468117		6.4	-0.385476	-0.223358	2.873145	0.915534	347.099		5.14755	112.861
245.473699	1	-0.094393	-0.041563	-0.39385	-0.174958	70.522881		6.5	-0.3839685	-0.226035	2.920625	0.927786	351.67		5.17616	113.502
246.473699	1.01666666666667	-0.096919	-0.042173	-0.401269	-0.17717	71.609497		6.6	-0.3823495	-0.228672	2.968055	0.939925	356.184		5.17683	113.517
247.473699	1.03333333333333	-0.102703	-0.046598	-0.411841	-0.183551	72.664261		6.75	-0.379629	-0.232558	3.03928	0.957922	362.856		5.17708	113.523
248.473699	1.05	-0.105787	-0.048091	-0.418972	-0.186434	73.655128		6.8125	-0.3783335	-0.234135	3.069365	0.965257	365.571		5.17717	113.525
249.473699	1.06666666666667	-0.107215	-0.04638	-0.425937	-0.188635	74.645996		6.90626	-0.376354	-0.236516	3.114025	0.97634	369.665		5.17731	113.528
250.473699	1.08333333333333	-0.113704	-0.05075	-0.434198	-0.192459	75.668716		7	-0.3742445	-0.238876	3.158715	0.987372	373.726		5.17737	113.529
251.473699	1.1	-0.119204	-0.05381	-0.440261	-0.19475	76.595688		7.14062	-0.370697	-0.242376	3.225935	1.00368	379.719		5.17739	113.53
252.473699	1.11666666666667	-0.124274	-0.056418	-0.448381	-0.197495	77.586555		7.35156	-0.3645485	-0.247561	3.32832	1.02772	388.562		5.17742	113.53
253.473699	1.13333333333333	-0.133001	-0.061201	-0.454861	-0.199794	78.513527		7.43066	-0.362223	-0.249463	3.36679	1.0366	391.805		5.17743	113.531
254.473699	1.15	-0.144636	-0.067765	-0.460753	-0.200243	79.408455		7.54932	-0.3586455	-0.252295	3.425195	1.04992	396.668		5.17745	113.531
255.473699	1.16666666666667	-0.153945	-0.07475	-0.466182	-0.201104	80.303383		7.7273	-0.3530645	-0.256608	3.516655	1.06995	404.057		5.17747	113.531
256.473699	1.18333333333333	-0.164477	-0.083534	-0.473024	-0.20372	81.166267		8	-0.3453645	-0.262914	3.653125	1.0998	414.871		5.17751	113.532
257.473699	1.2	-0.194638	-0.115384	-0.464972	-0.191048	80.623055		8.2	-0.3395995	-0.267317	3.752545	1.12101	422.435		5.17756	113.534
258.473699	1.21666666666667	-0.748639	-0.661005	-0.290724	-0.024034	68.637085		8.275	-0.3374515	-0.268925	3.78978	1.12887	425.209		5.17765	113.535
259.473699	1.23333333333333	-0.74865	-0.659937	-0.300113	-0.028382	70.331001		8.3875	-0.3341865	-0.271316	3.84557	1.14057	429.317		5.17778	113.538
260.473699	1.25	-0.748552	-0.659539	-0.310516	-0.033433	71.993065		8.4086	-0.333567	-0.271759	3.856035	1.14274	430.079		5.17797	113.543
261.473699	1.26666666666667	-0.74907	-0.659228	-0.320668	-0.037597	73.591232		8.42968	-0.3329445	-0.272199	3.866505	1.14491	430.838		5.17827	113.548
262.473699	1.28333333333333	-0.752328	-0.659832	-0.329211	-0.041668	75.09346		8.46132	-0.3317975	-0.27286	3.88179	1.14821	432.011		5.17871	113.552
263.473699	1.3	-0.755972	-0.66151	-0.337061	-0.044812	76.499748		8.50878	-0.330081	-0.273841	3.90477	1.15311	433.749		5.17937	113.561
264.473699	1.31666666666667	-0.758795	-0.66302	-0.3448	-0.049441	77.810287		8.57998	-0.327488	-0.275287	3.93931	1.16039	436.317		5.18036	113.596
265.473699	1.33333333333333	-0.761896	-0.664686	-0.352006	-0.049928	79.248619		8.68676	-0.3235645	-0.277418	3.99121	1.17119	440.096		5.18185	113.652
266.473699	1.35	-0.764658	-0.665524	-0.361643	-0.054495	80.527115		8.72682	-0.322087	-0.278203	4.01072	1.17519	441.491		5.18408	113.69
267.473699	1.36666666666667	-0.766694	-0.665938	-0.37042	-0.058235	81.645775		8.78688	-0.3198875	-0.279372	4.039885	1.18116	443.566		5.18741	113.735
268.473699	1.38333333333333	-0.7702	-0.667404	-0.3781	-0.060924	82.892418		8.8094	-0.3190675	-0.279806	4.050815	1.18339	444.337		5.19235	113.845
269.473699	1.4	-0.773666	-0.669065	-0.384592	-0.062583	83.947182		8.8432	-0.317757	-0.280435	4.067595	1.18663	445.457		5.19975	114.023
270.473699	1.41666666666667	-0.777083	-0.670835	-0.391971	-0.064642	85.033798		8.89388	-0.3156805	-0.281352	4.09325	1.1914	447.095		5.2108	114.275
271.473699	1.43333333333333	-0.778143	-0.670932	-0.401467	-0.068468	86.056709		8.9699	-0.3125215	-0.282702	4.131825	1.19848	449.515		5.22729	114.644
272.473699	1.45	-0.780852	-0.670588	-0.409382	-0.071758	87.047386		9	-0.311299	-0.283236	4.147015	1.20129	450.478		5.25204	115.198
273.473699	1.46666666666667	-0.784253	-0.672074	-0.417134	-0.075074	88.070297		9.11404	-0.3070815	-0.285341	4.20218	1.21236	454.262		5.28926	116.031
274.473699	1.48333333333333	-0.786035	-0.672143	-0.425504	-0.077855	89.093018		9.28508	-0.300503	-0.288396	4.285085	1.22858	459.756		5.34516	117.282
275.473699	1.5	-0.788475	-0.673112	-0.432184	-0.080008	90.083885		9.54166	-0.2897265	-0.292784	4.410005	1.25204	467.593		5.42911	119.158
276.473699	1.51666666666667	-0.791943	-0.674358	-0.441345	-0.083237	91.074753		9.94166	-0.2702835	-0.299261	4.599105	1.28706	479.165		5.55531	121.973
277.473699	1.53333333333333	-0.795232	-0.675008	-0.447774	-0.085104	92.033577		10	-0.26744	-0.300163	4.626745	1.29201	480.778		5.74525	126.194
278.473699	1.55	-0.79828	-0.676254	-0.455424	-0.087922	93.024445		10.025	-0.2662185	-0.300547	4.638595	1.29412	481.464		5.83802	128.251
279.473699	1.56666666666667	-0.801026	-0.677567	-0.463589	-0.090651	94.079208		10.0625	-0.264382	-0.301117	4.656375	1.29727	482.483		5.90957	129.834
280.473699	1.58333333333333	-0.80385	-0.67828	-0.47125	-0.09482	95.038033		10.11876	-0.2616175	-0.301965	4.68306	1.30195	483.997		6.01703	132.208
281.473699	1.6	-0.806533	-0.679599	-0.478251	-0.097412	95.965004		10.20312	-0.2574475	-0.303218	4.72311	1.3089	486.232		6.05734	133.099
282.473699	1.61666666666667	-0.810088	-0.682285	-0.48479	-0.09858	96.891975		10.32968	-0.251136	-0.305075	4.783015	1.3192	489.532		6.07247	133.433
283.473699	1.63333333333333	-0.811916	-0.682203	-0.493113	-0.102002	97.946739		10.51954	-0.241422	-0.307756	4.872885	1.33422	494.296		6.09517	133.934
284.473699	1.65	-0.812902	-0.680823	-0.503011	-0.105667	98.87352		10.59072	-0.237737	-0.30873	4.906485	1.33973	496.03		6.11794	134.434
285.473699	1.66666666666667	-0.815941	-0.682474	-0.509925	-0.1082	99.800491		10.69752	-0.232376	-0.310232	4.955725	1.34811	498.662		6.14076	134.935
286.473699	1.68333333333333	-0.819449	-0.683967	-0.516774	-0.108821	100.759315		10.73756	-0.2303635	-0.310787	4.97418	1.35121	499.634		6.17506	135.687
287.473699	1.7	-0.821507	-0.683511	-0.524213	-0.112057	101.71833		10.79762	-0.227319	-0.311607	5.00192	1.35581	501.071		6.22667	136.814
288.473699	1.71666666666667	-0.823344	-0.684557	-0.533141	-0.115526	102.613258		10.88772	-0.2228735	-0.312834	5.04301	1.36272	503.231		6.30435	138.504
289.473699	1.73333333333333	-0.826145	-0.685047	-0.540359	-0.117074	103.508186		11	-0.217288	-0.314313	5.0944	1.37117	505.854		6.42142	141.04
290.473699	1.75	-0.829183	-0.686624	-0.548037	-0.119486	104.403114		11.16842	-0.208359	-0.316413	5.174265	1.38319	509.539		6.46546	141.991
291.473699	1.76666666666667	-0.831632	-0.687155	-0.555974	-0.122496	105.361938		11.23156	-0.20498	-0.317189	5.20421	1.38767	510.904		6.482	142.347
292.473699	1.78333333333333	-0.83403	-0.687363	-0.56549	-0.126918	106.320953		11.3263	-0.1999155	-0.318355	5.248755	1.39444	512.968		6.50682	142.882
293.473699	1.8	-0.836934	-0.689547	-0.571801	-0.1286	107.215881		11.36182	-0.1980075	-0.318786	5.265445	1.39696	513.732		6.51613	143.083
294.473699	1.81666666666667	-0.83783	-0.68864	-0.578961	-0.130346	108.174706		11.41512	-0.1951315	-0.319426	5.29041	1.40071	514.869		6.51962	143.158
295.473699	1.83333333333333	-0.840845	-0.688825	-0.587435	-0.133468	109.03759		11.4351	-0.1940505	-0.319664	5.29976	1.40211	515.292		6.52093	143.186
296.473699	1.85	-0.842988	-0.689543	-0.594828	-0.13608	110.028458		11.46508	-0.192426	-0.320019	5.313755	1.4042	515.924		6.52289	143.229
297.473699	1.86666666666667	-0.846631	-0.691674	-0.603742	-0.139984	110.987473		11.51004	-0.189979	-0.32055	5.334715	1.40732	516.866		6.52363	143.245
298.473699	1.88333333333333	-0.849351	-0.69247	-0.61078	-0.140842	111.978149		11.57748	-0.1862905	-0.321337	5.366055	1.41196	518.264		6.5239	143.251
299.473699	1.9	-0.851	-0.692875	-0.618519	-0.143865	112.841225		11.67864	-0.180732	-0.322502	5.412905	1.41887	520.334		6.52432	143.259
300.473699	1.91666666666667	-0.853168	-0.69443	-0.626856	-0.147454	113.832092		11.83038	-0.1727186	-0.324317	5.484245	1.42955	523.591		6.52494	143.273
301.473699	1.93333333333333	-0.854421	-0.694168	-0.633702	-0.149634	114.759064		12	-0.163481	-0.32619	5.56686	1.44112	527.136		6.52518	143.277
302.473699	1.95	-0.856357	-0.694593	-0.642642	-0.152962	115.685844		12.25444	-0.1487178	-0.328709	5.69032	1.45736	532.041		6.52553	143.285
303.473699	1.96666666666667	-0.859265	-0.696091	-0.650991	-0.154899	116.644859		12.34984	-0.1437256	-0.329787	5.734555	1.46386	534.02		6.52605	143.296
304.473699	1.98333333333333	-0.861047	-0.695477	-0.658253	-0.157475	117.539787		12.49296	-0.1362699	-0.331363	5.79962	1.47354	536.995		6.5261	143.297
305.473699	2	-0.862431	-0.696893	-0.666353	-0.160065	118.498611		12.70764	-0.12551245	-0.333607	5.895735	1.48773	541.343		6.52617	143.298
306.473699	2.01666666666667	-0.865917	-0.698708	-0.673247	-0.162455	119.457436		13	-0.11121415	-0.336495	6.02395	1.50638	546.98		6.5262	143.299
307.473699	2.03333333333333	-0.867688	-0.699442	-0.681437	-0.164918	120.288467		13.1	-0.1061234	-0.337408	6.067905	1.51246	548.797		6.52624	143.3
308.473699	2.05	-0.870068	-0.699843	-0.690521	-0.168592	121.311378		13.1375	-0.10417715	-0.337742	6.0844	1.51469	549.464		6.52626	143.3
309.473699	2.06666666666667	-0.873244	-0.701527	-0.696379	-0.169105	122.14241		13.19376	-0.10119708	-0.338233	6.10918	1.51799	550.448		6.52628	143.3
310.473699	2.08333333333333	-0.873391	-0.700494	-0.705903	-0.172993	123.069191		13.27812	-0.096614835	-0.338947	6.14642	1.52282	551.89		6.52632	143.301
311.473699	2.1	-0.875394	-0.700442	-0.712382	-0.175747	124.028206		13.40468	-0.089529815	-0.339969	6.202215	1.52983	553.97		6.52637	143.302
312.473699	2.11666666666667	-0.877233	-0.70083	-0.721348	-0.178541	124.89109		13.45214	-0.086851275	-0.340343	6.223155	1.53241	554.732		6.52645	143.304
313.473699	2.13333333333333	-0.880307	-0.703477	-0.728551	-0.180825	125.849915		13.52334	-0.0827661	-0.340886	6.25472	1.53619	555.851		6.52657	143.306
314.473699	2.15	-0.881407	-0.703274	-0.73748	-0.184208	126.744843		13.63012	-0.0763309	-0.34166	6.302375	1.54163	557.456		6.52675	143.31
315.473699	2.16666666666667	-0.883745	-0.703634	-0.745695	-0.187099	127.671814		13.65682	-0.0745958	-0.341841	6.314505	1.54291	557.832		6.52702	143.316
316.473699	2.18333333333333	-0.886	-0.70397	-0.753107	-0.190225	128.694725		13.68352	-0.07278185	-0.342017	6.32677	1.54415	558.195		6.52743	143.323
317.473699	2.2	-0.88794	-0.70506	-0.760867	-0.191735	129.525757		13.72356	-0.0698412	-0.342265	6.345525	1.54588	558.705		6.52804	143.332
318.473699	2.21666666666667	-0.888886	-0.704256	-0.768084	-0.194766	130.580521		13.73858	-0.06867725	-0.342353	6.352665	1.54649	558.886		6.52896	143.358
319.473699	2.23333333333333	-0.891373	-0.705901	-0.776002	-0.196821	131.379509		13.7611	-0.06676405	-0.342472	6.36369	1.54731	559.127		6.53033	143.407
320.473699	2.25	-0.893217	-0.705837	-0.784978	-0.199373	132.30648		13.76956	-0.06600535	-0.342513	6.3679	1.5476	559.21		6.5324	143.447
321.473699	2.26666666666667	-0.89561	-0.707801	-0.793855	-0.20314	133.233261		13.78222	-0.06474115	-0.342564	6.374485	1.54794	559.311		6.53548	143.487
322.473699	2.28333333333333	-0.897006	-0.707179	-0.797953	-0.202295	134.128189		13.80124	-0.0628791	-0.342644	6.384285	1.54849	559.472		6.54007	143.578
323.473699	2.3	-0.899604	-0.709099	-0.806803	-0.205681	135.087204		13.82974	-0.0608478	-0.342834	6.3973	1.54984	559.871		6.54693	143.736
324.473699	2.31666666666667	-0.901366	-0.708692	-0.813467	-0.207563	135.918236		13.8725	-0.0575327	-0.34309	6.417305	1.55168	560.417		6.55719	143.964
325.473699	2.33333333333333	-0.903213	-0.710294	-0.82136	-0.208765	136.973		13.93664	-0.0520499	-0.34347	6.447915	1.55426	561.182		6.57251	144.293
326.473699	2.35	-0.904554	-0.709897	-0.83001	-0.212867	137.771988		14	-0.04659155	-0.343861	6.47793	1.55681	561.942		6.59548	144.786
327.473699	2.36666666666667	-0.906389	-0.710918	-0.838671	-0.216043	138.666916		14.09622	-0.03783285	-0.344373	6.524035	1.56031	562.977		6.63002	145.528
328.473699	2.38333333333333	-0.908135	-0.710751	-0.844501	-0.216281	139.593887		14.12028	-0.03559455	-0.344494	6.53562	1.56115	563.226		6.68191	146.642
329.473699	2.4	-0.908356	-0.710333	-0.852223	-0.219319	140.392876		14.12628	-0.03503285	-0.344525	6.538515	1.56136	563.288		6.7597	148.314
330.473699	2.41666666666667	-0.907327	-0.708369	-0.860702	-0.222511	141.255951		14.12854	-0.03482055	-0.344536	6.5396	1.56144	563.312		6.82335	149.681
331.473699	2.43333333333333	-0.909921	-0.709038	-0.869846	-0.226238	142.214775		14.13192	-0.03450335	-0.344554	6.541225	1.56156	563.347		6.94017	152.188
332.473699	2.45	-0.913969	-0.712004	-0.878385	-0.229608	143.07785		14.13224	-0.03447355	-0.344555	6.541375	1.56157	563.357		7.0201	153.9
333.473699	2.46666666666667	-0.914354	-0.712104	-0.883765	-0.229593	144.036674		14.13272	-0.03442925	-0.344558	6.541605	1.56159	563.36		7.19566	157.661
334.473699	2.48333333333333	-0.91441	-0.710029	-0.893194	-0.234312	144.931602		14.13342	-0.034362	-0.344562	6.54195	1.56162	563.364		7.26164	159.071
335.473699	2.5	-0.916249	-0.711277	-0.899299	-0.235016	145.82653		14.1337	-0.0343367	-0.344563	6.542075	1.56162	563.37		7.36076	161.186
336.473699	2.51666666666667	-0.918456	-0.71347	-0.906733	-0.238281	146.753502		14.1341	-0.034299	-0.344565	6.54227	1.56164	563.374		7.50991	164.358
337.473699	2.53333333333333	-0.917445	-0.711011	-0.915791	-0.240572	147.584534		14.1347	-0.03424245	-0.344568	6.54256	1.56166	563.377		7.73532	169.117
338.473699	2.55	-0.920864	-0.7131	-0.923383	-0.243403	148.575401		14.1356	-0.03415745	-0.344573	6.54299	1.56169	563.386		8.07566	176.256
339.473699	2.56666666666667	-0.922765	-0.714063	-0.931985	-0.246628	149.438286		14.13696	-0.0340297	-0.34458	6.54364	1.56173	563.399		8.07627	176.269
340.473699	2.58333333333333	-0.925528	-0.714399	-0.940631	-0.249136	150.429153		14.13898	-0.03383915	-0.344589	6.544625	1.5618	563.419		8.07719	176.288
341.473699	2.6	-0.928727	-0.717758	-0.946851	-0.250608	151.324081		14.14204	-0.03355195	-0.3446	6.5461	1.5619	563.448		8.07857	176.318
342.473699	2.61666666666667	-0.927567	-0.71594	-0.957123	-0.255224	152.219009		14.1466	-0.03311735	-0.344619	6.548345	1.56205	563.491		8.08065	176.362
343.473699	2.63333333333333	-0.927923	-0.714932	-0.964395	-0.256481	153.113937		14.15346	-0.0324643	-0.344648	6.551695	1.56227	563.555		8.08377	176.426
344.473699	2.65	-0.930628	-0.716559	-0.971077	-0.257144	154.009056		14.16376	-0.03149015	-0.344692	6.55669	1.56261	563.655		8.08856	176.525
345.473699	2.66666666666667	-0.933356	-0.718494	-0.980652	-0.261917	154.871941		14.17918	-0.0300591	-0.344763	6.5641	1.56314	563.812		8.09571	176.664
346.473699	2.68333333333333	-0.934855	-0.720008	-0.987335	-0.263832	155.670929		14.20232	-0.0279304	-0.344871	6.575155	1.56396	564.053		8.10635	176.885
347.473699	2.7	-0.935365	-0.719308	-0.995592	-0.266718	156.5979		14.23704	-0.02473255	-0.345035	6.591715	1.56519	564.418		8.12219	177.222
348.473699	2.71666666666667	-0.93636	-0.71927	-1.002393	-0.267905	157.428932		14.28912	-0.0200339	-0.345326	6.615925	1.56728	565.036		8.14582	177.716
349.473699	2.73333333333333	-0.936671	-0.71894	-1.013351	-0.273429	158.292007		14.36722	-0.0129264	-0.345779	6.6518	1.57052	565.996		8.18128	178.456
350.473699	2.75	-0.939267	-0.72038	-1.018292	-0.272745	159.123039		14.39652	-0.01025	-0.345941	6.66523	1.57171	566.348		8.19436	178.729
351.473699	2.76666666666667	-0.940775	-0.720515	-1.029085	-0.278739	160.04982		14.44046	-0.00615155	-0.34617	6.685485	1.57342	566.854		8.19927	178.832
352.473699	2.78333333333333	-0.940116	-0.719588	-1.037809	-0.281803	160.816956		14.50636	0.0000245000000000037	-0.346512	6.71576	1.57599	567.628		8.20663	178.985
353.473699	2.8	-0.936733	-0.714164	-1.038447	-0.278079	161.743927		14.51048	0.000373499999999999	-0.346538	6.71761	1.57618	567.692		8.21769	179.216
354.473699	2.81666666666667	-0.938435	-0.716455	-1.045539	-0.279653	162.542915		14.51152	0.000458	-0.346545	6.718065	1.57623	567.708		8.23368	179.55
355.473699	2.83333333333333	-0.939044	-0.715061	-1.052947	-0.281801	163.405991		14.51162	0.000466000000000001	-0.346545	6.718105	1.57624	567.713		8.25768	180.049
356.473699	2.85	-0.942922	-0.718277	-1.058224	-0.281692	164.268875		14.51176	0.000477999999999999	-0.346546	6.71817	1.57624	567.722		8.29374	180.799
357.473699	2.86666666666667	-0.944705	-0.719197	-1.069788	-0.287955	165.036011		14.51198	0.000495499999999996	-0.346548	6.71827	1.57625	567.725		8.34787	181.924
358.473699	2.88333333333333	-0.946759	-0.720222	-1.083112	-0.295008	165.930939		14.512	0.000496999999999997	-0.346548	6.71828	1.57626	567.725		8.42924	183.611
359.473699	2.9	-0.950862	-0.722728	-1.08786	-0.295625	166.85791		14.51202	0.0004995	-0.346548	6.71829	1.57626	567.725		8.55199	186.141
360.473699	2.91666666666667	-0.952773	-0.723679	-1.097637	-0.298888	167.656898		14.51208	0.000503000000000003	-0.346548	6.71831	1.57626	567.727		8.73718	189.937
361.473699	2.93333333333333	-0.954783	-0.725389	-1.108182	-0.304283	168.48793		14.51214	0.000508500000000002	-0.346549	6.71834	1.57626	567.731		9.01688	195.631
362.473699	2.95	-0.955787	-0.72484	-1.115007	-0.305643	169.287109		14.51224	0.000516500000000003	-0.34655	6.71839	1.57627	567.735		9.4916	205.199
363.473699	2.96666666666667	-0.957139	-0.725809	-1.12283	-0.307867	170.118141		14.5124	0.000529499999999995	-0.346551	6.718455	1.57628	567.732		9.61926	207.764
364.473699	2.98333333333333	-0.959992	-0.725936	-1.130004	-0.310321	170.853233		14.51262	0.0005485	-0.346553	6.718555	1.57629	567.731		9.66742	208.725
365.473699	3	-0.960734	-0.726027	-1.138432	-0.31353	171.684265		14.51298	0.000576	-0.346556	6.71871	1.57631	567.733		9.68552	209.086
366.473699	3.01666666666667	-0.96138	-0.725698	-1.145912	-0.314472	172.515297		14.5135	0.000616999999999999	-0.34656	6.71894	1.57634	567.739		9.71272	209.627
367.473699	3.03333333333333	-0.964748	-0.72758	-1.154457	-0.318385	173.314285		14.51428	0.000677000000000004	-0.346566	6.719275	1.57638	567.753		9.72295	209.83
368.473699	3.05	-0.965163	-0.728164	-1.16206	-0.321696	174.049568		14.51546	0.000766499999999996	-0.346575	6.71977	1.57644	567.771		9.73849	210.133
369.473699	3.06666666666667	-0.965127	-0.72575	-1.172507	-0.326896	174.8806		14.51722	0.000900000000000005	-0.346589	6.7205	1.57653	567.798		9.76149	210.591
370.473699	3.08333333333333	-0.966971	-0.726466	-1.174478	-0.322819	175.583649		14.51986	0.0011025	-0.346607	6.72158	1.57666	567.84		9.79581	211.277
371.473699	3.1	-0.967721	-0.727494	-1.184969	-0.328616	176.41468		14.52382	0.001415	-0.346633	6.72323	1.57685	567.905		9.84738	212.303
372.473699	3.11666666666667	-0.970223	-0.728081	-1.196507	-0.33466	177.21386		14.52976	0.001893	-0.346674	6.725785	1.57715	568.001		9.925	213.843
373.473699	3.13333333333333	-0.971604	-0.728021	-1.200721	-0.333307	177.948952		14.53868	0.0026155	-0.346736	6.72967	1.57759	568.141		10.0416	216.154
374.473699	3.15	-0.972627	-0.729228	-1.209325	-0.336077	178.74794		14.55206	0.003702	-0.346829	6.735455	1.57825	568.352		10.2172	219.621
375.473699	3.16666666666667	-0.975367	-0.730328	-1.217103	-0.338013	179.515076		14.57212	0.0053575	-0.346967	6.744125	1.57923	568.665		10.4824	224.821
376.473699	3.18333333333333	-0.975488	-0.729568	-1.22352	-0.339563	180.250168		14.60222	0.0079065	-0.347166	6.757205	1.58066	569.119		10.8858	232.62
377.473699	3.2	-0.976407	-0.730028	-1.232914	-0.343123	180.98526		14.64736	0.0117867	-0.347468	6.776695	1.58281	569.8		10.8941	232.78
378.473699	3.21666666666667	-0.978127	-0.731209	-1.24033	-0.34477	181.752396		14.71508	0.01744125	-0.347933	6.8053	1.58615	570.844		10.9066	233.02
379.473699	3.23333333333333	-0.977462	-0.729515	-1.247798	-0.346042	182.487679		14.81666	0.02614565	-0.348607	6.84811	1.591	572.353		10.9113	233.11
380.473699	3.25	-0.980825	-0.732063	-1.255527	-0.347504	183.254623		15	0.04230635	-0.349749	6.92354	1.59941	574.949		10.9183	233.245
381.473699	3.26666666666667	-0.98043	-0.730947	-1.263554	-0.350715	183.957863		15.06876	0.0484257	-0.350163	6.951435	1.60252	575.904		10.9289	233.448
382.473699	3.28333333333333	-0.98052	-0.730407	-1.27123	-0.351764	184.629059		15.17188	0.0572996	-0.350862	6.991935	1.6076	577.452		10.9448	233.754
383.473699	3.3	-0.982575	-0.731898	-1.279727	-0.355191	185.396194		15.21056	0.06063135	-0.351129	7.006915	1.60954	578.04		10.9686	234.21
384.473699	3.31666666666667	-0.983532	-0.731847	-1.288043	-0.35919	186.06739		15.22506	0.06188855	-0.351227	7.01253	1.61026	578.258		11.0043	234.895
385.473699	3.33333333333333	-0.984438	-0.732937	-1.295909	-0.35966	186.834526		15.2305	0.0623609	-0.351264	7.014635	1.61053	578.339		11.058	235.922
386.473699	3.35	-0.986138	-0.733673	-1.30346	-0.362096	187.537766		15.23866	0.06307185	-0.351318	7.01779	1.61093	578.46		11.1388	237.462
387.473699	3.36666666666667	-0.986634	-0.733521	-1.311569	-0.364958	188.272858		15.24172	0.06333915	-0.351338	7.018975	1.61108	578.505		11.2603	239.773
388.473699	3.38333333333333	-0.987727	-0.73466	-1.318409	-0.366318	188.975906		15.24178	0.06334545	-0.351339	7.019005	1.61108	578.508		11.4436	243.24
389.473699	3.4	-0.989013	-0.734907	-1.326123	-0.369495	189.61525		15.24188	0.0633551	-0.351339	7.019045	1.61109	578.515		11.7201	248.439
390.473699	3.41666666666667	-0.989801	-0.734672	-1.334858	-0.37251	190.286446		15.24206	0.06336875	-0.35134	7.01911	1.61109	578.521		11.7268	248.565
391.473699	3.43333333333333	-0.989958	-0.735279	-1.343271	-0.374021	190.925789		15.2423	0.0633895	-0.351342	7.0192	1.61111	578.521		11.7368	248.754
392.473699	3.45	-0.990191	-0.735846	-1.351029	-0.376458	191.628838		15.24266	0.0634212	-0.351345	7.01934	1.61113	578.52		11.7519	249.037
393.473699	3.46666666666667	-0.990978	-0.736065	-1.358884	-0.378213	192.36393		15.2432	0.06346905	-0.351349	7.01955	1.61116	578.522		11.7746	249.462
394.473699	3.48333333333333	-0.991648	-0.735413	-1.366645	-0.380345	193.003273		15.24402	0.0635397	-0.351354	7.019855	1.6112	578.533		11.8087	250.099
395.473699	3.5	-0.993165	-0.735804	-1.373597	-0.38292	193.738365		15.24432	0.06356645	-0.351357	7.01997	1.61121	578.541		11.86	251.055
396.473699	3.51666666666667	-0.993375	-0.736534	-1.382179	-0.385126	194.473457		15.24478	0.06360615	-0.35136	7.02014	1.61123	578.546		11.9371	252.489
397.473699	3.53333333333333	-0.993312	-0.73485	-1.390218	-0.386997	195.080757		15.24548	0.063666	-0.351365	7.02039	1.61126	578.554		12.0528	254.64
398.473699	3.55	-0.996592	-0.73772	-1.398126	-0.388748	195.879936		15.2465	0.0637581	-0.351373	7.02076	1.61131	578.568		12.1531	256.495
399.473699	3.56666666666667	-0.995591	-0.736916	-1.404412	-0.389687	196.487236		15.24806	0.0639003	-0.351383	7.02129	1.61137	578.583		12.3284	259.722
400.473699	3.58333333333333	-0.997747	-0.738184	-1.412516	-0.392497	197.158432		15.25038	0.06411795	-0.351395	7.0221	1.61146	578.624		12.593	264.561
401.473699	3.6	-0.997315	-0.736656	-1.421125	-0.394916	197.925568		15.25388	0.06442985	-0.351412	7.023395	1.61162	578.677		12.9936	271.819
402.473699	3.61666666666667	-0.997282	-0.736345	-1.427577	-0.395173	198.56472		15.2591	0.06488025	-0.351446	7.025435	1.61188	578.751		13.5717	282.078
403.473699	3.63333333333333	-0.99953	-0.737926	-1.437144	-0.398667	199.331856		15.26696	0.06556705	-0.351499	7.028525	1.61227	578.864		13.718	284.643
404.473699	3.65	-1.001345	-0.73858	-1.444953	-0.401091	199.939156		15.27872	0.06660985	-0.351575	7.03311	1.61283	579.033		13.9398	288.49
405.473699	3.66666666666667	-1.002179	-0.739487	-1.45335	-0.403361	200.578308		15.29638	0.06817585	-0.351688	7.03995	1.61368	579.29		14.0238	289.932
406.473699	3.68333333333333	-1.003576	-0.740303	-1.461574	-0.406864	201.281548		15.32288	0.07054575	-0.351853	7.050235	1.61493	579.668		14.0554	290.473
407.473699	3.7	-1.00421	-0.740281	-1.468927	-0.409078	201.920891		15.36262	0.0741461	-0.352092	7.0657	1.61677	580.22		14.1031	291.285
408.473699	3.71666666666667	-1.005116	-0.740893	-1.475431	-0.410016	202.560043		15.42222	0.0794774	-0.352428	7.089275	1.61948	581.053		14.1209	291.589
409.473699	3.73333333333333	-1.004917	-0.740032	-1.483656	-0.411687	203.295135		15.51162	0.0876596	-0.352886	7.12481	1.62335	582.249		14.1277	291.703
410.473699	3.75	-1.004964	-0.739963	-1.491639	-0.414629	203.934479		15.64572	0.10049355	-0.353597	7.17753	1.62911	584.028		14.1378	291.874
411.473699	3.76666666666667	-1.005961	-0.740539	-1.499232	-0.416239	204.637718		15.69602	0.1052913	-0.353866	7.197045	1.63128	584.692		14.1529	292.131
412.473699	3.78333333333333	-1.003912	-0.737401	-1.50834	-0.420604	205.276871		15.71488	0.107086975	-0.353967	7.20436	1.63208	584.94		14.1756	292.517
413.473699	3.8	-1.005686	-0.738512	-1.517684	-0.423473	205.98011		15.71532	0.10712879	-0.353969	7.204525	1.6321	584.95		14.2096	293.094
414.473699	3.81666666666667	-1.007026	-0.740605	-1.524264	-0.423724	206.715202		15.71598	0.107191695	-0.353973	7.20478	1.63214	584.954		14.2608	293.961
415.473699	3.83333333333333	-1.008511	-0.740288	-1.531626	-0.425732	207.418442		15.71698	0.10728622	-0.353979	7.20516	1.63218	584.965		14.338	295.26
416.473699	3.85	-1.009967	-0.741431	-1.540641	-0.42773	208.025742		15.71846	0.1074279	-0.353987	7.205715	1.63224	584.984		14.4547	297.21
417.473699	3.86666666666667	-1.009833	-0.740986	-1.548424	-0.430512	208.696938		15.71902	0.10748079	-0.35399	7.20592	1.63226	584.992		14.6317	300.135
418.473699	3.88333333333333	-1.010845	-0.742389	-1.555935	-0.431368	209.463882		15.71986	0.107561675	-0.353995	7.20623	1.63229	585.001		14.9016	304.522
419.473699	3.9	-1.011518	-0.741879	-1.563102	-0.433445	210.103226		15.72018	0.107591865	-0.353997	7.20635	1.6323	585.007		15.1062	307.789
420.473699	3.91666666666667	-1.01042	-0.741248	-1.570976	-0.435375	210.838318		15.7203	0.10760349	-0.353997	7.20639	1.63231	585.013		15.529	314.37
421.473699	3.93333333333333	-1.010688	-0.741218	-1.57898	-0.43617	211.477661		15.7203	0.10760447	-0.353998	7.206395	1.63231	585.014		16.1899	324.24
422.473699	3.95	-1.012033	-0.74128	-1.589433	-0.43969	212.148857		15.72032	0.10760465	-0.353998	7.2064	1.63231	585.014		16.3678	326.803
423.473699	3.96666666666667	-1.012693	-0.742056	-1.59787	-0.442489	212.820053		15.72032	0.10760522	-0.353998	7.2064	1.63231	585.014		16.6409	330.651
424.473699	3.98333333333333	-1.012837	-0.74272	-1.604558	-0.443604	213.555145		15.72032	0.10760523	-0.353998	7.2064	1.63231	585.014		16.7451	332.093
425.473699	4	-1.013434	-0.742688	-1.611997	-0.445014	214.226341		15.72032	0.10760524	-0.353998	7.2064	1.63231	585.014		16.9037	334.257
426.473699	4.01666666666667	-1.013734	-0.742133	-1.621189	-0.447916	214.993477		15.72032	0.10760526	-0.353998	7.2064	1.63231	585.014		17.1467	337.503
427.473699	4.03333333333333	-1.013584	-0.74194	-1.629277	-0.449874	215.568733		15.72032	0.10760528	-0.353998	7.2064	1.63231	585.014		17.5233	342.371
428.473699	4.05	-1.016582	-0.744066	-1.636742	-0.451194	216.271973		15.72032	0.1076053	-0.353998	7.2064	1.63231	585.014		18.121	349.673
429.473699	4.06666666666667	-1.014033	-0.741366	-1.644731	-0.453406	216.879272									18.9552	359.078
430.473699	4.08333333333333	-1.014803	-0.742824	-1.652974	-0.456329	217.582512									19.202	361.637
431.473699	4.1	-1.015497	-0.742163	-1.66115	-0.45752	218.253708									19.5781	365.489
432.473699	4.11666666666667	-1.014941	-0.742035	-1.667503	-0.458094	218.861008									19.7191	366.932
433.473699	4.13333333333333	-1.016098	-0.743085	-1.67695	-0.462462	219.532204									19.9362	369.093
434.473699	4.15	-1.017764	-0.743322	-1.685855	-0.46491	220.171356									20.0192	369.902
435.473699	4.16666666666667	-1.018764	-0.744679	-1.692361	-0.465905	220.842552									20.1462	371.12
436.473699	4.18333333333333	-1.0174	-0.743284	-1.701843	-0.46985	221.577835									20.3407	372.947
437.473699	4.2	-1.019329	-0.744126	-1.710714	-0.472234	222.057152									20.4146	373.63
438.473699	4.21666666666667	-1.01717	-0.74167	-1.718915	-0.474177	222.760391									20.4424	373.886
439.473699	4.23333333333333	-1.019955	-0.74481	-1.727056	-0.475696	223.303795									20.4846	374.27
440.473699	4.25	-1.019799	-0.744061	-1.734853	-0.478306	224.038887									20.5004	374.415
441.473699	4.26666666666667	-1.019554	-0.744027	-1.743061	-0.479528	224.646187									20.5064	374.469
442.473699	4.28333333333333	-1.019292	-0.743635	-1.75001	-0.482708	225.253487									20.5153	374.55
443.473699	4.3	-1.015501	-0.739341	-1.752348	-0.478702	225.956726									20.5187	374.58
444.473699	4.31666666666667	-1.016198	-0.739461	-1.760662	-0.481463	226.627922									20.5188	374.581
445.473699	4.33333333333333	-1.017848	-0.740793	-1.769363	-0.482408	227.235222									20.5189	374.582
446.473699	4.35	-1.018861	-0.742485	-1.777377	-0.485033	227.778435									20.5191	374.583
447.473699	4.36666666666667	-1.019312	-0.741223	-1.785597	-0.48665	228.481674									20.5191	374.584
448.473699	4.38333333333333	-1.019383	-0.741494	-1.793043	-0.488488	229.121017									20.5192	374.584
449.473699	4.4	-1.019935	-0.74132	-1.800596	-0.490634	229.76017									20.5192	374.585
450.473699	4.41666666666667	-1.02046	-0.742043	-1.81009	-0.492957	230.36747									20.5193	374.586
451.473699	4.43333333333333	-1.020271	-0.74258	-1.81859	-0.494957	230.97477									20.5194	374.586
452.473699	4.45	-1.021165	-0.741981	-1.825761	-0.496996	231.582069									20.5194	374.586
453.473699	4.46666666666667	-1.02274	-0.743374	-1.832288	-0.497531	232.157326									20.5194	374.586
454.473699	4.48333333333333	-1.023519	-0.743784	-1.841237	-0.501139	232.828522									20.5194	374.586
455.473699	4.5	-1.023955	-0.744158	-1.848381	-0.502491	233.435822									20.5195	374.587
456.473699	4.51666666666667	-1.024101	-0.744519	-1.856688	-0.505584	234.107018									20.5195	374.587
457.473699	4.53333333333333	-1.024105	-0.743502	-1.864629	-0.505657	234.714317									20.5197	374.588
458.473699	4.55	-1.024969	-0.745163	-1.872721	-0.50935	235.417557									20.5197	374.588
459.473699	4.56666666666667	-1.025402	-0.744835	-1.880046	-0.510967	235.96096									20.5198	374.588
460.473699	4.58333333333333	-1.025865	-0.745134	-1.888023	-0.5123	236.56826									20.5198	374.588
461.473699	4.6	-1.026518	-0.745344	-1.89534	-0.515916	237.17556									20.5199	374.588
462.473699	4.61666666666667	-1.027415	-0.745732	-1.903013	-0.516841	237.814713									20.5199	374.588
463.473699	4.63333333333333	-1.027301	-0.7455	-1.911656	-0.519621	238.485909									20.52	374.588
464.473699	4.65	-1.027757	-0.746092	-1.920212	-0.521819	239.125252									20.5201	374.587
465.473699	4.66666666666667	-1.027743	-0.745842	-1.928762	-0.523175	239.668655									20.5203	374.585
466.473699	4.68333333333333	-1.027856	-0.745254	-1.93477	-0.525074	240.307808									20.5203	374.584
467.473699	4.7	-1.028239	-0.746299	-1.942224	-0.527486	240.915108									20.5204	374.582
468.473699	4.71666666666667	-1.028347	-0.746267	-1.950487	-0.529126	241.618347									20.5206	374.579
469.473699	4.73333333333333	-1.029179	-0.746945	-1.959736	-0.530424	242.193604									20.5206	374.578
470.473699	4.75	-1.030224	-0.748087	-1.968414	-0.533209	242.896843									20.5207	374.576
471.473699	4.76666666666667	-1.029915	-0.747522	-1.976645	-0.535353	243.472099									20.5208	374.575
472.473699	4.78333333333333	-1.03033	-0.747539	-1.983859	-0.537646	244.111443									20.5208	374.573
473.473699	4.8	-1.030167	-0.746825	-1.991827	-0.538905	244.782639									20.5209	374.571
474.473699	4.81666666666667	-1.033216	-0.749729	-2.002417	-0.544179	245.389938									20.521	374.568
475.473699	4.83333333333333	-1.035772	-0.753116	-2.013285	-0.54717	245.965195									20.5211	374.564
476.473699	4.85	-1.035328	-0.752271	-2.022098	-0.551268	246.700287									20.5214	374.562
477.473699	4.86666666666667	-1.035991	-0.753025	-2.029335	-0.552502	247.211647									20.5214	374.561
478.473699	4.88333333333333	-1.036356	-0.753422	-2.037455	-0.554891	247.914886									20.5216	374.563
479.473699	4.9	-1.036439	-0.75377	-2.046173	-0.556872	248.490143									20.5218	374.569
480.473699	4.91666666666667	-1.037008	-0.754275	-2.053956	-0.559207	249.16153									20.5221	374.586
481.473699	4.93333333333333	-1.037235	-0.7546	-2.062689	-0.562785	249.864578									20.5225	374.615
482.473699	4.95	-1.037037	-0.75395	-2.070738	-0.563844	250.407982									20.5227	374.626
483.473699	4.96666666666667	-1.036897	-0.754135	-2.079486	-0.565524	251.047325									20.5229	374.64
484.473699	4.98333333333333	-1.037173	-0.75468	-2.086809	-0.567891	251.718521									20.523	374.645
485.473699	5	-1.037895	-0.755095	-2.095782	-0.569405	252.293777									20.5231	374.651
486.473699	5.01666666666667	-1.03818	-0.755324	-2.10469	-0.572489	252.964973									20.5233	374.658
487.473699	5.03333333333333	-1.038952	-0.755256	-2.112584	-0.574522	253.508377									20.5234	374.661
488.473699	5.05	-1.037913	-0.753935	-2.121217	-0.576089	254.115677									20.5235	374.663
489.473699	5.06666666666667	-1.039101	-0.755042	-2.12843	-0.578522	254.786873									20.5237	374.666
490.473699	5.08333333333333	-1.039634	-0.755281	-2.13632	-0.580047	255.426025									20.524	374.666
491.473699	5.1	-1.040467	-0.756533	-2.144221	-0.581373	256.065369									20.5244	374.66
492.473699	5.11666666666667	-1.040158	-0.756356	-2.150741	-0.581988	256.608772									20.5245	374.656
493.473699	5.13333333333333	-1.039894	-0.756072	-2.160347	-0.585166	257.216072									20.5247	374.65
494.473699	5.15	-1.040685	-0.756707	-2.167171	-0.587293	257.919121									20.5251	374.639
495.473699	5.16666666666667	-1.041129	-0.756568	-2.17524	-0.58845	258.494568									20.5256	374.63
496.473699	5.18333333333333	-1.040969	-0.755835	-2.183434	-0.590993	259.261513									20.5257	374.628
497.473699	5.2	-1.040276	-0.755757	-2.192602	-0.593815	259.773064									20.526	374.629
498.473699	5.21666666666667	-1.040908	-0.755657	-2.199954	-0.59611	260.476112									20.5264	374.637
499.473699	5.23333333333333	-1.040951	-0.755229	-2.208639	-0.598751	261.083412									20.5269	374.65
500.473699	5.25	-1.041524	-0.755382	-2.217019	-0.601692	261.786652									20.5273	374.664
501.473699	5.26666666666667	-1.041754	-0.755745	-2.225234	-0.603526	262.425804									20.5279	374.682
502.473699	5.28333333333333	-1.041531	-0.755265	-2.233747	-0.605969	263.065147									20.5282	374.688
503.473699	5.3	-1.041994	-0.756071	-2.24242	-0.608407	263.640404									20.5285	374.694
504.473699	5.31666666666667	-1.041965	-0.75577	-2.249801	-0.609072	264.3116									20.529	374.7
505.473699	5.33333333333333	-1.042923	-0.756692	-2.257943	-0.61197	265.014839									20.5298	374.703
506.473699	5.35	-1.043517	-0.757205	-2.265938	-0.613978	265.622139									20.531	374.71
507.473699	5.36666666666667	-1.044633	-0.758626	-2.273707	-0.615575	266.165543									20.5328	374.721
508.473699	5.38333333333333	-1.04377	-0.757311	-2.282891	-0.61843	266.964531									20.5346	374.727
509.473699	5.4	-1.043308	-0.756421	-2.291394	-0.62104	267.539978									20.5364	374.736
510.473699	5.41666666666667	-1.044751	-0.757272	-2.298931	-0.621689	268.211174									20.5391	374.759
511.473699	5.43333333333333	-1.042661	-0.756093	-2.306871	-0.623987	268.850327									20.5432	374.799
512.473699	5.45	-1.044451	-0.756661	-2.31376	-0.625519	269.39373									20.5493	374.858
513.473699	5.46666666666667	-1.043823	-0.756484	-2.322679	-0.629304	270.09697									20.5585	374.938
514.473699	5.48333333333333	-1.044177	-0.75701	-2.331142	-0.630275	270.736122									20.5723	375.059
515.473699	5.5	-1.044394	-0.756618	-2.339727	-0.632803	271.407318									20.5932	375.246
516.473699	5.51666666666667	-1.044268	-0.756566	-2.347767	-0.635786	272.078514									20.6246	375.528
517.473699	5.53333333333333	-1.043593	-0.756509	-2.355871	-0.63699	272.653961									20.672	375.948
518.473699	5.55	-1.043359	-0.755596	-2.363726	-0.638863	273.35701									20.7428	376.579
519.473699	5.56666666666667	-1.044889	-0.757015	-2.371523	-0.641054	273.932457									20.8496	377.516
520.473699	5.58333333333333	-1.046103	-0.757422	-2.379132	-0.642863	274.571609									20.8899	377.866
521.473699	5.6	-1.046102	-0.757129	-2.388342	-0.64476	275.210953									20.8936	377.898
522.473699	5.61666666666667	-1.045349	-0.757306	-2.39561	-0.646212	275.818253									20.8993	377.947
523.473699	5.63333333333333	-1.044418	-0.755376	-2.405119	-0.651206	276.521301									20.8993	377.948
524.473699	5.65	-1.045047	-0.756559	-2.413316	-0.653088	277.064705
525.473699	5.66666666666667	-1.044719	-0.756255	-2.42185	-0.655304	277.735901
526.473699	5.68333333333333	-1.04463	-0.756472	-2.432484	-0.659834	278.407097
527.473699	5.7	-1.045611	-0.757644	-2.432093	-0.653862	279.04644
528.473699	5.71666666666667	-1.045324	-0.757491	-2.445181	-0.659463	279.621696
529.473699	5.73333333333333	-1.042502	-0.754479	-2.456244	-0.665252	280.228996
530.473699	5.75	-1.045698	-0.75766	-2.458782	-0.661373	280.836296
531.473699	5.76666666666667	-1.047727	-0.758861	-2.472451	-0.669168	281.507492
532.473699	5.78333333333333	-1.045501	-0.757336	-2.478567	-0.668874	282.082939
533.473699	5.8	-1.042299	-0.753846	-2.488999	-0.673578	282.818031
534.473699	5.81666666666667	-1.047376	-0.759388	-2.499751	-0.678631	283.393288
535.473699	5.83333333333333	-1.042282	-0.753983	-2.502216	-0.675411	283.968735
536.473699	5.85	-1.044351	-0.756614	-2.50892	-0.67362	284.671783
537.473699	5.86666666666667	-1.044626	-0.75436	-2.52161	-0.681608	285.247231
538.473699	5.88333333333333	-1.042826	-0.75322	-2.527693	-0.679847	285.918427
539.473699	5.9	-1.042139	-0.753428	-2.536251	-0.683061	286.525726
540.473699	5.91666666666667	-1.042764	-0.754237	-2.545734	-0.68643	287.068939
541.473699	5.93333333333333	-1.042539	-0.753401	-2.554213	-0.688226	287.708282
542.473699	5.95	-1.044442	-0.755513	-2.561312	-0.689676	288.283539
543.473699	5.96666666666667	-1.043242	-0.753309	-2.568904	-0.69096	289.018822
544.473699	5.98333333333333	-1.041048	-0.751005	-2.581307	-0.697876	289.625931
545.473699	6	-1.044334	-0.754162	-2.587749	-0.698398	290.233231
546.473699	6.01666666666667	-1.043001	-0.752985	-2.594622	-0.700071	291.064262
547.473699	6.03333333333333	-1.040225	-0.749211	-2.599802	-0.704262	292.310905
548.473699	6.05	-1.041195	-0.747838	-2.603599	-0.706979	293.717194
549.473699	6.06666666666667	-1.040336	-0.746339	-2.60838	-0.709613	295.091629
550.473699	6.08333333333333	-1.041098	-0.745893	-2.614957	-0.714015	296.370125
551.473699	6.1	-1.039215	-0.742402	-2.620365	-0.717774	297.648621
552.473699	6.11666666666667	-1.038165	-0.739871	-2.625604	-0.720038	298.927116
553.473699	6.13333333333333	-1.034643	-0.734721	-2.631373	-0.724225	300.205612
554.473699	6.15	-1.034846	-0.733713	-2.638678	-0.730929	301.516151
555.473699	6.16666666666667	-1.036061	-0.735054	-2.639743	-0.728938	302.666664
556.473699	6.18333333333333	-1.031488	-0.727313	-2.650813	-0.737241	303.785324
557.473699	6.2	-1.034013	-0.728229	-2.654517	-0.739063	304.872131
558.473699	6.21666666666667	-1.033263	-0.726334	-2.66077	-0.74254	306.086731
559.473699	6.23333333333333	-1.031909	-0.723667	-2.666896	-0.746115	307.109451
560.473699	6.25	-1.031447	-0.722299	-2.672317	-0.749656	308.100319
561.473699	6.26666666666667	-1.030053	-0.719167	-2.677811	-0.752812	309.155083
562.473699	6.28333333333333	-1.029234	-0.716173	-2.684155	-0.755179	310.24189
563.473699	6.3	-1.026091	-0.713765	-2.690262	-0.759209	311.26461
564.473699	6.31666666666667	-1.026751	-0.712268	-2.69776	-0.763509	312.255478
565.473699	6.33333333333333	-1.025149	-0.709492	-2.70522	-0.768858	313.342285
566.473699	6.35	-1.024999	-0.708112	-2.710712	-0.771267	314.365005
567.473699	6.36666666666667	-1.022276	-0.704735	-2.717078	-0.77492	315.355873
568.473699	6.38333333333333	-1.021197	-0.70283	-2.723212	-0.7777	316.44249
569.473699	6.4	-1.019093	-0.699509	-2.728334	-0.780904	317.465401
570.473699	6.41666666666667	-1.021607	-0.700742	-2.735322	-0.785159	318.328285
571.473699	6.43333333333333	-1.018144	-0.696348	-2.743074	-0.789008	319.19136
572.473699	6.45	-1.016284	-0.694687	-2.752324	-0.793763	319.958496
573.473699	6.46666666666667	-1.009904	-0.68809	-2.756246	-0.792109	320.725632
574.473699	6.48333333333333	-1.006205	-0.683512	-2.764054	-0.797828	321.42868
575.473699	6.5	-1.003057	-0.6809	-2.772044	-0.800014	322.163963
576.473699	6.51666666666667	-1.000613	-0.67811	-2.780307	-0.804125	322.930908
577.473699	6.53333333333333	-0.997583	-0.674081	-2.788695	-0.807347	323.506355
578.473699	6.55	-0.995859	-0.671905	-2.797151	-0.809366	324.177551
579.473699	6.56666666666667	-0.992557	-0.667848	-2.805491	-0.812104	324.816704
580.473699	6.58333333333333	-0.988569	-0.663102	-2.814781	-0.817157	325.456047
581.473699	6.6	-0.987766	-0.661085	-2.822318	-0.81879	326.0952
582.473699	6.61666666666667	-0.984732	-0.656759	-2.830312	-0.822194	326.670647
583.473699	6.63333333333333	-0.98234	-0.6547	-2.839444	-0.825869	327.277946
584.473699	6.65	-0.979495	-0.650694	-2.848568	-0.828287	327.885246
585.473699	6.66666666666667	-0.976242	-0.647179	-2.857573	-0.833348	328.428459
586.473699	6.68333333333333	-0.972855	-0.643145	-2.865077	-0.836278	329.035759
587.473699	6.7	-0.969539	-0.640303	-2.873437	-0.839546	329.515266
588.473699	6.71666666666667	-0.965616	-0.636456	-2.88415	-0.843484	330.186462
589.473699	6.73333333333333	-0.963114	-0.632693	-2.892763	-0.847324	330.729866
590.473699	6.75	-0.959989	-0.628865	-2.90088	-0.850031	331.305122
591.473699	6.76666666666667	-0.956377	-0.62443	-2.909347	-0.853553	331.912422
592.473699	6.78333333333333	-0.952595	-0.621786	-2.918029	-0.856497	332.359886
593.473699	6.8	-0.948133	-0.617434	-2.926627	-0.859754	332.999229
594.473699	6.81666666666667	-0.944877	-0.612869	-2.935805	-0.863701	333.542633
595.473699	6.83333333333333	-0.942258	-0.60922	-2.944164	-0.866371	334.213829
596.473699	6.85	-0.93933	-0.604571	-2.952712	-0.868572	334.693146
597.473699	6.86666666666667	-0.936663	-0.601989	-2.959744	-0.872475	335.268593
598.473699	6.88333333333333	-0.932972	-0.596748	-2.968456	-0.876773	335.779953
599.473699	6.9	-0.929738	-0.593589	-2.977297	-0.879907	336.355209
600.473699	6.91666666666667	-0.924798	-0.588437	-2.986712	-0.883831	336.898613
601.473699	6.93333333333333	-0.92179	-0.584718	-2.995287	-0.887061	337.473869
602.473699	6.95	-0.917279	-0.58157	-3.003774	-0.889275	337.953377
603.473699	6.96666666666667	-0.914124	-0.57666	-3.011608	-0.893009	338.432884
604.473699	6.98333333333333	-0.90989	-0.572405	-3.020636	-0.896806	338.976097
605.473699	7	-0.906382	-0.568493	-3.028856	-0.900049	339.487648
606.473699	7.01666666666667	-0.901443	-0.5641	-3.038019	-0.902951	339.966965
607.473699	7.03333333333333	-0.897761	-0.559327	-3.046462	-0.906468	340.510368
608.473699	7.05	-0.894515	-0.554892	-3.054391	-0.909723	341.085625
609.473699	7.06666666666667	-0.891413	-0.550757	-3.062016	-0.911691	341.597176
610.473699	7.08333333333333	-0.887383	-0.544746	-3.07145	-0.916085	342.076492
611.473699	7.1	-0.884288	-0.541021	-3.080588	-0.918937	342.523956
612.473699	7.11666666666667	-0.879186	-0.535069	-3.088025	-0.9227	342.97142
613.473699	7.13333333333333	-0.874865	-0.530744	-3.096426	-0.927133	343.418884
614.473699	7.15	-0.870122	-0.525818	-3.103842	-0.928868	343.962288
615.473699	7.16666666666667	-0.866443	-0.52273	-3.113039	-0.932738	344.473648
616.473699	7.18333333333333	-0.861576	-0.518026	-3.121475	-0.936125	345.080948
617.473699	7.2	-0.857526	-0.513414	-3.128107	-0.937634	345.624352
618.473699	7.21666666666667	-0.853308	-0.508069	-3.138433	-0.94247	346.135712
619.473699	7.23333333333333	-0.851062	-0.505792	-3.144797	-0.943814	346.711159
620.473699	7.25	-0.845663	-0.49961	-3.151464	-0.94664	347.222519
621.473699	7.26666666666667	-0.842619	-0.49515	-3.158828	-0.949452	347.797775
622.473699	7.28333333333333	-0.838438	-0.490972	-3.169723	-0.9545	348.309326
623.473699	7.3	-0.833608	-0.486146	-3.179545	-0.958999	348.884583
624.473699	7.31666666666667	-0.829551	-0.48163	-3.187614	-0.962358	349.427986
625.473699	7.33333333333333	-0.826287	-0.478144	-3.193876	-0.964263	349.939346
626.473699	7.35	-0.820185	-0.472918	-3.201354	-0.96694	350.514603
627.473699	7.36666666666667	-0.815746	-0.467698	-3.211914	-0.971492	350.930214
628.473699	7.38333333333333	-0.813322	-0.464747	-3.220685	-0.97556	351.441574
629.473699	7.4	-0.807794	-0.459337	-3.228157	-0.977221	351.921082
630.473699	7.41666666666667	-0.805823	-0.456236	-3.236952	-0.981736	352.464294
631.473699	7.43333333333333	-0.799831	-0.448805	-3.243732	-0.984916	353.007698
632.473699	7.45	-0.796394	-0.445013	-3.252749	-0.988568	353.455162
633.473699	7.46666666666667	-0.79105	-0.440459	-3.261073	-0.991071	353.966522
634.473699	7.48333333333333	-0.786375	-0.436208	-3.269497	-0.993199	354.44603
635.473699	7.5	-0.783866	-0.433986	-3.280113	-0.998175	354.925537
636.473699	7.51666666666667	-0.775557	-0.426187	-3.287497	-1.000997	355.309105
637.473699	7.53333333333333	-0.769983	-0.421574	-3.294637	-1.002179	355.756569
638.473699	7.55	-0.76425	-0.415381	-3.301869	-1.005779	356.140137
639.473699	7.56666666666667	-0.759853	-0.411033	-3.311297	-1.009351	356.619453
640.473699	7.58333333333333	-0.758582	-0.40923	-3.318351	-1.011933	357.098961
641.473699	7.6	-0.752578	-0.402436	-3.326022	-1.015964	357.674217
642.473699	7.61666666666667	-0.748806	-0.399482	-3.333043	-1.017903	358.153725
643.473699	7.63333333333333	-0.74387	-0.395237	-3.34124	-1.02222	358.761024
644.473699	7.65	-0.740017	-0.392428	-3.348398	-1.02361	359.240341
645.473699	7.66666666666667	-0.733027	-0.386724	-3.3552	-1.026001	359.783745
646.473699	7.68333333333333	-0.729566	-0.383284	-3.365439	-1.030886	360.359192
647.473699	7.7	-0.725168	-0.37994	-3.373171	-1.033295	360.934448
648.473699	7.71666666666667	-0.720095	-0.374737	-3.380127	-1.036727	361.381912
649.473699	7.73333333333333	-0.717867	-0.372262	-3.387672	-1.039637	362.085152
650.473699	7.75	-0.71342	-0.368392	-3.394966	-1.041841	362.660408
651.473699	7.76666666666667	-0.710631	-0.365149	-3.403991	-1.045149	363.171768
652.473699	7.78333333333333	-0.708298	-0.362633	-3.411221	-1.048373	363.842964
653.473699	7.8	-0.705075	-0.359315	-3.419716	-1.051693	364.322472
654.473699	7.81666666666667	-0.70117	-0.354779	-3.425698	-1.053813	364.929771
655.473699	7.83333333333333	-0.697114	-0.351624	-3.431834	-1.057398	365.505028
656.473699	7.85	-0.693415	-0.348307	-3.439686	-1.059271	366.048431
657.473699	7.86666666666667	-0.689843	-0.345487	-3.446982	-1.062013	366.591835
658.473699	7.88333333333333	-0.686083	-0.342755	-3.453768	-1.064208	367.230988
659.473699	7.9	-0.68345	-0.340177	-3.464699	-1.071522	367.774391
660.473699	7.91666666666667	-0.678145	-0.335385	-3.471058	-1.073	368.317795
661.473699	7.93333333333333	-0.674474	-0.333225	-3.478016	-1.075807	368.765259
662.473699	7.95	-0.67209	-0.330576	-3.483859	-1.076942	369.308662
663.473699	7.96666666666667	-0.669553	-0.327933	-3.492835	-1.080843	369.947815
664.473699	7.98333333333333	-0.66777	-0.325929	-3.499664	-1.082311	370.555115
665.473699	8	-0.666728	-0.32592	-3.507386	-1.08526	371.002579
666.473699	8.01666666666667	-0.66259	-0.320173	-3.514287	-1.088512	371.545982
667.473699	8.03333333333333	-0.659642	-0.318246	-3.522534	-1.090836	372.02549
668.473699	8.05	-0.657172	-0.315729	-3.528967	-1.092619	372.600746
669.473699	8.06666666666667	-0.654022	-0.312238	-3.536079	-1.09509	373.112106
670.473699	8.08333333333333	-0.652955	-0.310911	-3.543689	-1.097481	373.623657
671.473699	8.1	-0.650259	-0.309034	-3.551599	-1.101362	374.16687
672.473699	8.11666666666667	-0.647749	-0.305881	-3.559447	-1.103573	374.614334
673.473699	8.13333333333333	-0.644802	-0.303748	-3.566049	-1.106661	375.093842
674.473699	8.15	-0.642253	-0.301054	-3.573725	-1.108518	375.701141
675.473699	8.16666666666667	-0.639637	-0.299409	-3.581187	-1.111998	376.148605
676.473699	8.18333333333333	-0.63542	-0.295062	-3.589393	-1.113791	376.723862
677.473699	8.2	-0.634211	-0.295052	-3.59795	-1.116653	377.171326
678.473699	8.21666666666667	-0.632445	-0.29309	-3.604751	-1.119881	377.714729
679.473699	8.23333333333333	-0.629795	-0.291008	-3.611886	-1.121866	378.162193
680.473699	8.25	-0.628796	-0.28987	-3.61974	-1.124039	378.577805
681.473699	8.26666666666667	-0.628499	-0.29036	-3.627155	-1.125627	378.993225
682.473699	8.28333333333333	-0.628837	-0.290282	-3.634926	-1.127861	379.504585
683.473699	8.3	-0.629782	-0.290369	-3.641271	-1.128799	379.792404
684.473699	8.31666666666667	-0.630602	-0.29097	-3.648163	-1.130146	380.207825
685.473699	8.33333333333333	-0.630626	-0.291438	-3.65593	-1.132572	380.527496
686.473699	8.35	-0.631677	-0.291558	-3.662694	-1.133615	380.911064
687.473699	8.36666666666667	-0.632178	-0.291224	-3.670757	-1.135082	381.102753
688.473699	8.38333333333333	-0.632568	-0.290874	-3.677893	-1.136942	381.550217
689.473699	8.4	-0.63366	-0.291029	-3.686535	-1.13849	381.869888
690.473699	8.41666666666667	-0.634578	-0.291176	-3.692947	-1.140265	382.157516
691.473699	8.43333333333333	-0.636239	-0.291321	-3.699623	-1.14174	382.509232
692.473699	8.45	-0.63687	-0.292221	-3.707526	-1.143273	382.860756
693.473699	8.46666666666667	-0.637278	-0.291813	-3.714147	-1.145302	383.244324
694.473699	8.48333333333333	-0.638046	-0.291932	-3.721445	-1.147085	383.563995
695.473699	8.5	-0.640946	-0.293716	-3.729525	-1.148869	383.947372
696.473699	8.51666666666667	-0.640475	-0.292884	-3.736916	-1.150235	384.458923
697.473699	8.53333333333333	-0.638403	-0.291376	-3.742964	-1.151618	385.002136
698.473699	8.55	-0.637815	-0.291267	-3.751629	-1.154491	385.513687
699.473699	8.56666666666667	-0.635587	-0.289699	-3.758686	-1.157537	386.120987
700.473699	8.58333333333333	-0.635864	-0.290211	-3.766284	-1.159939	386.536407
701.473699	8.6	-0.634156	-0.288196	-3.776004	-1.163449	387.239647
702.473699	8.61666666666667	-0.631912	-0.286062	-3.784381	-1.165937	387.846947
703.473699	8.63333333333333	-0.629451	-0.284465	-3.791219	-1.168337	388.39016
704.473699	8.65	-0.626727	-0.28176	-3.79914	-1.17025	389.029503
705.473699	8.66666666666667	-0.62416	-0.280204	-3.806806	-1.172937	389.636803
706.473699	8.68333333333333	-0.621477	-0.276548	-3.814414	-1.176125	390.212059
707.473699	8.7	-0.618577	-0.273944	-3.823551	-1.178107	390.851402
708.473699	8.71666666666667	-0.616644	-0.272643	-3.830767	-1.181052	391.522598
709.473699	8.73333333333333	-0.612924	-0.269875	-3.839414	-1.184045	392.097855
710.473699	8.75	-0.610818	-0.267429	-3.847403	-1.188057	392.673302
711.473699	8.76666666666667	-0.608639	-0.2657	-3.855975	-1.189902	393.408394
712.473699	8.78333333333333	-0.605406	-0.261922	-3.864337	-1.193708	393.919754
713.473699	8.8	-0.603026	-0.260361	-3.873175	-1.196806	394.59095
714.473699	8.81666666666667	-0.598562	-0.256699	-3.880701	-1.198568	395.134354
715.473699	8.83333333333333	-0.59462	-0.254587	-3.888048	-1.202346	395.80555
716.473699	8.85	-0.591562	-0.251703	-3.897108	-1.205141	396.412849
717.473699	8.86666666666667	-0.587007	-0.248738	-3.905208	-1.208498	397.052193
718.473699	8.88333333333333	-0.582833	-0.247069	-3.911643	-1.211077	397.755241
719.473699	8.9	-0.579828	-0.245322	-3.91979	-1.213237	398.426437
720.473699	8.91666666666667	-0.57727	-0.244144	-3.927218	-1.216718	399.033737
721.473699	8.93333333333333	-0.573996	-0.242361	-3.93527	-1.219021	399.832916
722.473699	8.95	-0.571204	-0.240828	-3.942975	-1.221817	400.631905
723.473699	8.96666666666667	-0.568491	-0.239755	-3.949251	-1.224213	401.39904
724.473699	8.98333333333333	-0.565237	-0.238055	-3.957136	-1.227378	402.070236
725.473699	9	-0.562057	-0.236804	-3.964697	-1.229651	402.773476
726.473699	9.01666666666667	-0.559814	-0.236419	-3.971558	-1.231303	403.700256
727.473699	9.03333333333333	-0.55775	-0.235026	-3.977693	-1.232709	404.467392
728.473699	9.05	-0.554942	-0.233647	-3.987371	-1.237472	405.138588
729.473699	9.06666666666667	-0.55061	-0.231983	-3.992287	-1.239175	405.905724
730.473699	9.08333333333333	-0.548344	-0.232877	-4.001097	-1.242251	406.640816
731.473699	9.1	-0.544516	-0.231046	-4.004757	-1.240684	407.471848
732.473699	9.11666666666667	-0.541395	-0.229268	-4.01535	-1.246673	408.20694
733.473699	9.13333333333333	-0.536969	-0.227005	-4.022257	-1.248924	408.878326
734.473699	9.15	-0.535758	-0.227947	-4.03096	-1.252895	409.677315
735.473699	9.16666666666667	-0.530966	-0.22555	-4.039431	-1.255982	410.44445
736.473699	9.18333333333333	-0.529658	-0.22618	-4.046425	-1.257836	411.147499
737.473699	9.2	-0.523161	-0.220875	-4.052607	-1.259821	411.786842
738.473699	9.21666666666667	-0.522041	-0.221969	-4.062411	-1.26405	412.553978
739.473699	9.23333333333333	-0.519357	-0.220074	-4.06849	-1.265747	413.28907
740.473699	9.25	-0.516553	-0.220036	-4.076985	-1.268394	413.99231
741.473699	9.26666666666667	-0.515417	-0.220233	-4.082743	-1.268878	414.727402
742.473699	9.28333333333333	-0.511492	-0.217855	-4.090642	-1.27233	415.398598
743.473699	9.3	-0.508641	-0.217323	-4.097672	-1.274159	416.165733
744.473699	9.31666666666667	-0.506048	-0.216323	-4.106055	-1.277475	416.804886
745.473699	9.33333333333333	-0.503687	-0.215068	-4.111373	-1.277927	417.508125
746.473699	9.35	-0.500593	-0.214758	-4.121246	-1.282066	418.147469
747.473699	9.36666666666667	-0.498375	-0.215788	-4.126511	-1.283095	418.914413
748.473699	9.38333333333333	-0.493619	-0.212278	-4.135318	-1.287775	419.521713
749.473699	9.4	-0.489764	-0.212225	-4.142015	-1.289038	420.129013
750.473699	9.41666666666667	-0.487389	-0.211474	-4.149767	-1.291786	420.896149
751.473699	9.43333333333333	-0.484539	-0.209486	-4.158397	-1.2952	421.471405
752.473699	9.45	-0.481982	-0.209571	-4.166126	-1.296658	422.174644
753.473699	9.46666666666667	-0.479409	-0.209959	-4.172541	-1.299503	422.749901
754.473699	9.48333333333333	-0.47631	-0.207819	-4.178314	-1.299579	423.389244
755.473699	9.5	-0.475089	-0.209242	-4.188085	-1.305201	424.028397
756.473699	9.51666666666667	-0.472307	-0.207308	-4.194254	-1.305727	424.731636
757.473699	9.53333333333333	-0.469071	-0.206482	-4.201214	-1.306902	425.338936
758.473699	9.55	-0.466329	-0.2057	-4.207795	-1.308614	425.978279
759.473699	9.56666666666667	-0.464475	-0.205777	-4.216163	-1.312405	426.617432
760.473699	9.58333333333333	-0.460321	-0.204238	-4.22347	-1.313736	427.224731
761.473699	9.6	-0.456716	-0.203264	-4.231968	-1.316759	427.927971
762.473699	9.61666666666667	-0.454509	-0.202935	-4.239793	-1.319281	428.503227
763.473699	9.63333333333333	-0.4517	-0.202764	-4.245026	-1.319541	429.174423
764.473699	9.65	-0.448008	-0.202582	-4.252889	-1.322681	429.74987
765.473699	9.66666666666667	-0.445347	-0.202073	-4.260096	-1.32472	430.356979
766.473699	9.68333333333333	-0.441707	-0.199967	-4.268717	-1.327951	431.060219
767.473699	9.7	-0.439745	-0.199984	-4.273277	-1.327923	431.635475
768.473699	9.71666666666667	-0.436079	-0.199281	-4.281844	-1.332155	432.178879
769.473699	9.73333333333333	-0.432345	-0.198088	-4.293222	-1.336983	432.914162
770.473699	9.75	-0.425487	-0.192198	-4.29862	-1.337532	433.457375
771.473699	9.76666666666667	-0.42166	-0.190741	-4.306696	-1.340052	434.032822
772.473699	9.78333333333333	-0.423076	-0.194073	-4.315445	-1.343224	434.671974
773.473699	9.8	-0.418565	-0.191827	-4.325993	-1.349945	435.279274
774.473699	9.81666666666667	-0.418128	-0.193795	-4.330464	-1.348701	435.886574
775.473699	9.83333333333333	-0.418667	-0.195827	-4.337867	-1.349109	436.46183
776.473699	9.85	-0.414501	-0.193966	-4.345951	-1.351857	437.101173
777.473699	9.86666666666667	-0.408362	-0.192269	-4.346328	-1.347329	437.67643
778.473699	9.88333333333333	-0.403701	-0.189922	-4.359241	-1.355977	438.251877
779.473699	9.9	-0.401137	-0.190725	-4.368192	-1.360291	438.79509
780.473699	9.91666666666667	-0.399072	-0.190536	-4.375678	-1.362436	439.338493
781.473699	9.93333333333333	-0.396187	-0.189895	-4.383195	-1.363889	439.977837
782.473699	9.95	-0.393156	-0.19052	-4.391954	-1.366042	440.425301
783.473699	9.96666666666667	-0.389865	-0.188278	-4.398987	-1.368193	441.0326
784.473699	9.98333333333333	-0.38634	-0.188344	-4.406302	-1.370139	441.576004
785.473699	10	-0.384485	-0.188298	-4.413704	-1.371646	442.183113
786.473699	10.0166666666667	-0.38211	-0.187126	-4.423189	-1.373901	442.726517
787.473699	10.0333333333333	-0.380257	-0.186396	-4.430759	-1.376347	443.26992
788.473699	10.05	-0.377825	-0.186233	-4.437764	-1.378355	443.845177
789.473699	10.0666666666667	-0.374856	-0.186179	-4.444851	-1.380634	444.356728
790.473699	10.0833333333333	-0.37154	-0.185462	-4.452335	-1.382194	444.836044
791.473699	10.1	-0.370179	-0.185592	-4.460402	-1.383992	445.411491
792.473699	10.1166666666667	-0.365565	-0.183685	-4.468019	-1.387035	446.018791
793.473699	10.1333333333333	-0.361026	-0.183706	-4.475534	-1.389064	446.466255
794.473699	10.15	-0.359385	-0.18306	-4.483761	-1.391206	447.073555
795.473699	10.1666666666667	-0.356109	-0.181841	-4.490483	-1.392404	447.616768
796.473699	10.1833333333333	-0.351812	-0.181814	-4.498067	-1.394821	448.064232
797.473699	10.2	-0.350412	-0.181648	-4.504738	-1.396878	448.607635
798.473699	10.2166666666667	-0.347616	-0.181163	-4.512645	-1.398731	449.118996
799.473699	10.2333333333333	-0.344081	-0.180611	-4.521782	-1.403062	449.598503
800.473699	10.25	-0.341634	-0.180582	-4.529014	-1.404144	450.109863
801.473699	10.2666666666667	-0.338775	-0.179229	-4.535261	-1.405732	450.653267
802.473699	10.2833333333333	-0.335027	-0.177453	-4.544415	-1.409895	451.036835
803.473699	10.3	-0.33331	-0.177756	-4.551511	-1.411576	451.644135
804.473699	10.3166666666667	-0.331689	-0.179001	-4.558036	-1.411265	452.219391
805.473699	10.3333333333333	-0.329284	-0.177734	-4.565395	-1.41345	452.666855
806.473699	10.35	-0.326445	-0.177438	-4.573094	-1.416231	453.274155
807.473699	10.3666666666667	-0.323002	-0.17637	-4.578673	-1.415849	453.62587
808.473699	10.3833333333333	-0.320345	-0.177109	-4.586957	-1.41928	454.13723
809.473699	10.4	-0.318286	-0.177061	-4.595315	-1.421487	454.680634
810.473699	10.4166666666667	-0.313841	-0.174229	-4.602277	-1.423578	455.191994
811.473699	10.4333333333333	-0.310675	-0.174489	-4.608608	-1.426456	455.639458
812.473699	10.45	-0.308602	-0.174059	-4.616209	-1.427798	456.118774
813.473699	10.4666666666667	-0.305177	-0.1738	-4.623463	-1.428883	456.694221
814.473699	10.4833333333333	-0.303908	-0.174324	-4.63086	-1.431356	457.109642
815.473699	10.5	-0.303113	-0.176269	-4.637047	-1.432727	457.525253
816.473699	10.5166666666667	-0.295671	-0.172448	-4.641854	-1.431641	458.036613
817.473699	10.5333333333333	-0.294399	-0.172614	-4.651736	-1.436424	458.516121
818.473699	10.55	-0.293493	-0.173888	-4.659128	-1.438365	458.995438
819.473699	10.5666666666667	-0.2884	-0.17195	-4.66745	-1.441557	459.538841
820.473699	10.5833333333333	-0.286029	-0.171388	-4.674806	-1.442038	459.954453
821.473699	10.6	-0.284186	-0.171751	-4.682021	-1.444146	460.465813
822.473699	10.6166666666667	-0.281777	-0.170427	-4.689109	-1.447098	460.945129
823.473699	10.6333333333333	-0.280621	-0.171868	-4.696654	-1.447981	461.488533
824.473699	10.65	-0.275147	-0.169716	-4.703104	-1.45064	461.935997
825.473699	10.6666666666667	-0.271819	-0.167677	-4.710781	-1.45303	462.447357
826.473699	10.6833333333333	-0.270584	-0.169675	-4.718587	-1.45468	462.862968
827.473699	10.7	-0.266094	-0.167553	-4.724391	-1.456323	463.310432
828.473699	10.7166666666667	-0.263285	-0.166565	-4.729982	-1.456757	463.78994
829.473699	10.7333333333333	-0.260472	-0.166931	-4.737688	-1.458753	464.3013
830.473699	10.75	-0.257841	-0.166438	-4.745488	-1.461369	464.684868
831.473699	10.7666666666667	-0.255468	-0.165992	-4.752697	-1.463592	465.164185
832.473699	10.7833333333333	-0.253603	-0.166814	-4.760048	-1.465356	465.547752
833.473699	10.8	-0.250164	-0.165665	-4.768297	-1.468848	466.059303
834.473699	10.8166666666667	-0.246561	-0.166008	-4.77584	-1.469654	466.53862
835.473699	10.8333333333333	-0.24518	-0.166142	-4.782508	-1.47221	466.954231
836.473699	10.85	-0.240561	-0.164426	-4.790493	-1.474065	467.465591
837.473699	10.8666666666667	-0.238154	-0.163797	-4.795926	-1.475101	467.881012
838.473699	10.8833333333333	-0.235545	-0.163853	-4.804961	-1.478003	468.328476
839.473699	10.9	-0.228925	-0.158535	-4.809516	-1.47781	468.77594
840.473699	10.9166666666667	-0.228782	-0.161671	-4.818625	-1.480994	469.191551
841.473699	10.9333333333333	-0.229993	-0.165288	-4.824829	-1.482501	469.639015
842.473699	10.95	-0.225052	-0.162443	-4.830981	-1.483936	470.150375
843.473699	10.9666666666667	-0.223278	-0.163451	-4.840845	-1.487295	470.565987
844.473699	10.9833333333333	-0.219268	-0.162341	-4.846558	-1.488753	471.013451
845.473699	11	-0.217284	-0.162314	-4.852102	-1.489873	471.428871
846.473699	11.0166666666667	-0.21381	-0.162004	-4.85943	-1.491621	471.812439
847.473699	11.0333333333333	-0.20759	-0.159321	-4.866134	-1.49342	472.259903
848.473699	11.05	-0.206566	-0.16004	-4.872872	-1.496136	472.73941
849.473699	11.0666666666667	-0.20308	-0.1594	-4.88201	-1.498291	473.154831
850.473699	11.0833333333333	-0.201404	-0.160612	-4.888841	-1.500264	473.634338
851.473699	11.1	-0.197676	-0.159172	-4.897077	-1.502252	474.113846
852.473699	11.1166666666667	-0.194476	-0.159438	-4.902142	-1.502887	474.46537
853.473699	11.1333333333333	-0.192996	-0.159558	-4.908996	-1.504474	474.944878
854.473699	11.15	-0.190421	-0.160094	-4.917019	-1.506539	475.328445
855.473699	11.1666666666667	-0.187474	-0.158264	-4.923593	-1.508482	475.807762
856.473699	11.1833333333333	-0.183126	-0.156794	-4.929566	-1.509301	476.255226
857.473699	11.2	-0.180392	-0.15714	-4.936453	-1.511277	476.70269
858.473699	11.2166666666667	-0.177606	-0.155969	-4.943034	-1.513105	477.118301
859.473699	11.2333333333333	-0.174947	-0.155429	-4.950202	-1.515462	477.469826
860.473699	11.25	-0.17286	-0.15627	-4.958154	-1.517849	477.91729
861.473699	11.2666666666667	-0.171104	-0.15669	-4.964133	-1.519641	478.332901
862.473699	11.2833333333333	-0.168966	-0.157333	-4.969777	-1.520689	478.716469
863.473699	11.3	-0.165057	-0.155368	-4.977222	-1.523457	479.163933
864.473699	11.3166666666667	-0.162259	-0.155377	-4.98409	-1.524587	479.579353
865.473699	11.3333333333333	-0.159105	-0.155175	-4.991755	-1.526806	479.866982
866.473699	11.35	-0.155687	-0.155078	-4.998543	-1.528763	480.282593
867.473699	11.3666666666667	-0.152707	-0.155034	-5.005483	-1.53028	480.666161
868.473699	11.3833333333333	-0.150033	-0.153926	-5.011699	-1.531307	481.049728
869.473699	11.4	-0.147236	-0.153953	-5.018548	-1.534289	481.401253
870.473699	11.4166666666667	-0.146732	-0.155026	-5.025345	-1.536058	481.752777
871.473699	11.4333333333333	-0.143237	-0.153478	-5.030098	-1.535658	482.232285
872.473699	11.45	-0.140327	-0.154511	-5.036857	-1.538614	482.551956
873.473699	11.4666666666667	-0.138233	-0.15468	-5.04467	-1.540224	482.99942
874.473699	11.4833333333333	-0.134866	-0.154156	-5.050811	-1.54219	483.350945
875.473699	11.5	-0.131954	-0.152811	-5.057008	-1.543248	483.702469
876.473699	11.5166666666667	-0.130094	-0.153042	-5.063559	-1.544164	484.022141
877.473699	11.5333333333333	-0.127615	-0.152555	-5.070448	-1.545944	484.437752
878.473699	11.55	-0.126204	-0.153828	-5.077951	-1.549656	484.789276
879.473699	11.5666666666667	-0.122836	-0.153569	-5.08404	-1.549869	485.1408
880.473699	11.5833333333333	-0.122454	-0.155369	-5.091129	-1.552049	485.460472
881.473699	11.6	-0.118034	-0.153975	-5.097501	-1.553056	485.84404
882.473699	11.6166666666667	-0.116033	-0.154816	-5.104092	-1.554899	486.099815
883.473699	11.6333333333333	-0.114131	-0.154718	-5.110746	-1.555912	486.611176
884.473699	11.65	-0.110537	-0.153554	-5.116376	-1.558105	486.930847
885.473699	11.6666666666667	-0.105845	-0.152208	-5.124675	-1.55984	487.314224
886.473699	11.6833333333333	-0.10377	-0.151396	-5.129612	-1.560893	487.665939
887.473699	11.7	-0.100583	-0.150917	-5.137432	-1.563326	488.017464
888.473699	11.7166666666667	-0.097776	-0.150957	-5.144582	-1.56491	488.368988
889.473699	11.7333333333333	-0.096255	-0.151152	-5.151457	-1.566575	488.752556
890.473699	11.75	-0.093978	-0.151566	-5.157496	-1.56759	489.072227
891.473699	11.7666666666667	-0.090959	-0.151071	-5.163138	-1.568961	489.455795
892.473699	11.7833333333333	-0.086008	-0.148456	-5.171084	-1.573574	489.80732
893.473699	11.8	-0.084671	-0.149219	-5.177752	-1.574806	490.222931
894.473699	11.8166666666667	-0.083637	-0.14962	-5.182916	-1.572799	490.638351
895.473699	11.8333333333333	-0.077204	-0.146985	-5.190906	-1.576505	490.958023
896.473699	11.85	-0.077019	-0.148319	-5.198889	-1.579572	491.341591
897.473699	11.8666666666667	-0.075553	-0.148645	-5.206829	-1.581602	491.789055
898.473699	11.8833333333333	-0.073284	-0.148613	-5.211644	-1.582599	492.172623
899.473699	11.9	-0.073191	-0.150381	-5.217848	-1.583609	492.55619
900.473699	11.9166666666667	-0.066216	-0.146152	-5.225578	-1.584998	492.843819
901.473699	11.9333333333333	-0.062092	-0.145661	-5.232717	-1.587255	493.419075
902.473699	11.95	-0.059232	-0.144215	-5.24498	-1.595355	493.706894
903.473699	11.9666666666667	-0.057788	-0.143765	-5.24653	-1.59038	494.090271
904.473699	11.9833333333333	-0.057306	-0.146022	-5.254034	-1.593576	494.441986
905.473699	12	-0.055075	-0.146391	-5.258951	-1.59338	494.729614
906.473699	12.0166666666667	-0.0509	-0.143778	-5.265744	-1.594066	495.113182
907.473699	12.0333333333333	-0.049233	-0.145114	-5.276127	-1.599379	495.560646
908.473699	12.05	-0.048532	-0.14527	-5.279064	-1.597004	495.848274
909.473699	12.0666666666667	-0.045414	-0.144475	-5.285762	-1.598515	496.167946
910.473699	12.0833333333333	-0.043683	-0.145565	-5.292969	-1.601516	496.583366
911.473699	12.1	-0.040589	-0.144383	-5.300393	-1.603146	496.998978
912.473699	12.1166666666667	-0.039328	-0.145286	-5.306198	-1.603788	497.382545
913.473699	12.1333333333333	-0.03673	-0.144722	-5.313977	-1.606402	497.73407
914.473699	12.15	-0.033451	-0.14316	-5.323031	-1.611068	498.021698
915.473699	12.1666666666667	-0.031919	-0.14333	-5.329628	-1.611953	498.437309
916.473699	12.1833333333333	-0.029847	-0.144071	-5.335476	-1.613224	498.85273
917.473699	12.2	-0.025679	-0.14163	-5.33993	-1.611995	499.204445
918.473699	12.2166666666667	-0.024243	-0.142051	-5.345831	-1.613723	499.555969
919.473699	12.2333333333333	-0.021484	-0.141891	-5.353123	-1.616859	499.939537
920.473699	12.25	-0.021587	-0.1441	-5.360638	-1.618157	500.291061
921.473699	12.2666666666667	-0.017601	-0.142173	-5.367089	-1.619591	500.642776
922.473699	12.2833333333333	-0.013277	-0.139958	-5.376236	-1.624132	501.058197
923.473699	12.3	-0.012499	-0.140648	-5.383163	-1.624674	501.377869
924.473699	12.3166666666667	-0.010181	-0.140657	-5.389462	-1.626505	501.889229
925.473699	12.3333333333333	-0.007331	-0.140346	-5.397031	-1.629454	502.145004
926.473699	12.35	-0.00416	-0.139353	-5.403889	-1.629867	502.496529
927.473699	12.3666666666667	-0.003095	-0.139044	-5.409455	-1.632451	502.880096
928.473699	12.3833333333333	-0.000698	-0.139705	-5.417791	-1.634108	503.32756
929.473699	12.4	-0.000036	-0.139734	-5.423848	-1.634801	503.583145
930.473699	12.4166666666667	0.002365	-0.139539	-5.431264	-1.63745	503.998756
931.473699	12.4333333333333	0.005819	-0.138495	-5.438469	-1.639941	504.350281
932.473699	12.45	0.008247	-0.137437	-5.444038	-1.641182	504.733849
933.473699	12.4666666666667	0.011658	-0.135821	-5.449858	-1.641606	505.05352
934.473699	12.4833333333333	0.013137	-0.13702	-5.456702	-1.642762	505.437088
935.473699	12.5	0.014089	-0.137124	-5.4646	-1.645263	505.724716
936.473699	12.5166666666667	0.016383	-0.137026	-5.472227	-1.647457	506.140327
937.473699	12.5333333333333	0.019841	-0.136357	-5.479532	-1.648934	506.491852
938.473699	12.55	0.020176	-0.136585	-5.484034	-1.649335	506.87542
939.473699	12.5666666666667	0.023246	-0.136195	-5.491432	-1.651556	507.195091
940.473699	12.5833333333333	0.026794	-0.134462	-5.498912	-1.653537	507.514572
941.473699	12.6	0.026829	-0.135711	-5.505773	-1.654411	507.930183
942.473699	12.6166666666667	0.02865	-0.137001	-5.513128	-1.656879	508.281708
943.473699	12.6333333333333	0.031424	-0.135241	-5.519318	-1.6587	508.601379
944.473699	12.65	0.03379	-0.134643	-5.528227	-1.66217	508.984947
945.473699	12.6666666666667	0.03595	-0.13489	-5.534705	-1.66312	509.272575
946.473699	12.6833333333333	0.037084	-0.135626	-5.540122	-1.664432	509.720039
947.473699	12.7	0.038973	-0.135297	-5.546411	-1.66634	510.039711
948.473699	12.7166666666667	0.043087	-0.133307	-5.555403	-1.66859	510.359383
949.473699	12.7333333333333	0.043861	-0.134216	-5.56049	-1.669071	510.806847
950.473699	12.75	0.043867	-0.135512	-5.568073	-1.671481	511.158371
951.473699	12.7666666666667	0.04358	-0.137455	-5.574155	-1.67275	511.478043
952.473699	12.7833333333333	0.048225	-0.13523	-5.580396	-1.673119	511.829567
953.473699	12.8	0.049111	-0.135547	-5.587761	-1.675706	512.149239
954.473699	12.8166666666667	0.052503	-0.134576	-5.594293	-1.677033	512.564659
955.473699	12.8333333333333	0.053636	-0.136792	-5.599885	-1.677761	512.820435
956.473699	12.85	0.05832	-0.132662	-5.60805	-1.679079	513.204002
957.473699	12.8666666666667	0.05953	-0.13234	-5.615158	-1.682337	513.555527
958.473699	12.8833333333333	0.061334	-0.132403	-5.619815	-1.682978	513.875198
959.473699	12.9	0.063547	-0.132685	-5.626352	-1.683012	514.258766
960.473699	12.9166666666667	0.067109	-0.131301	-5.634091	-1.685437	514.514351
961.473699	12.9333333333333	0.06776	-0.13208	-5.640778	-1.686984	514.866066
962.473699	12.95	0.072514	-0.128681	-5.650255	-1.691333	515.21759
963.473699	12.9666666666667	0.071857	-0.13071	-5.655171	-1.690429	515.505219
964.473699	12.9833333333333	0.07363	-0.130673	-5.663027	-1.694184	515.856934
965.473699	13	0.076414	-0.130294	-5.66975	-1.69568	516.144562
966.473699	13.0166666666667	0.080055	-0.128061	-5.676393	-1.695482	516.559982
967.473699	13.0333333333333	0.084449	-0.126197	-5.683288	-1.698635	516.84761
968.473699	13.05	0.086055	-0.126697	-5.687737	-1.69743	517.199326
969.473699	13.0666666666667	0.088012	-0.125741	-5.694465	-1.700013	517.486954
970.473699	13.0833333333333	0.089018	-0.126719	-5.702902	-1.702593	517.806625
971.473699	13.1	0.091067	-0.125551	-5.709884	-1.704149	518.222046
972.473699	13.1166666666667	0.094375	-0.126273	-5.714847	-1.704906	518.445778
973.473699	13.1333333333333	0.097682	-0.123545	-5.721608	-1.707203	518.797493
974.473699	13.15	0.097756	-0.126647	-5.730188	-1.708921	519.18087
975.473699	13.1666666666667	0.099841	-0.125486	-5.735784	-1.709157	519.372749
976.473699	13.1833333333333	0.103364	-0.124251	-5.746174	-1.713836	519.78817
977.473699	13.2	0.104566	-0.124954	-5.751687	-1.715288	520.075989
978.473699	13.2166666666667	0.103754	-0.124869	-5.757835	-1.715582	520.427513
979.473699	13.2333333333333	0.106058	-0.126701	-5.761278	-1.715934	520.747185
980.473699	13.25	0.109745	-0.123766	-5.770768	-1.720566	521.066666
981.473699	13.2666666666667	0.112652	-0.123959	-5.777842	-1.721864	521.418381
982.473699	13.2833333333333	0.114303	-0.123597	-5.785654	-1.72428	521.738052
983.473699	13.3	0.116991	-0.123082	-5.791687	-1.724722	521.993637
984.473699	13.3166666666667	0.118097	-0.12312	-5.799202	-1.727178	522.281265
985.473699	13.3333333333333	0.121295	-0.122469	-5.805246	-1.728507	522.568893
986.473699	13.35	0.124233	-0.120228	-5.811521	-1.729306	522.824669
987.473699	13.3666666666667	0.125795	-0.121107	-5.818202	-1.73139	523.208237
988.473699	13.3833333333333	0.126383	-0.122253	-5.826215	-1.73298	523.527908
989.473699	13.4	0.12856	-0.122412	-5.832163	-1.734496	523.84758
990.473699	13.4166666666667	0.130589	-0.121519	-5.838421	-1.734695	524.199104
991.473699	13.4333333333333	0.132043	-0.120949	-5.846183	-1.737343	524.486732
992.473699	13.45	0.134584	-0.121554	-5.852353	-1.739187	524.838257
993.473699	13.4666666666667	0.137151	-0.120787	-5.85979	-1.740814	525.157928
994.473699	13.4833333333333	0.138647	-0.121317	-5.865546	-1.741245	525.445557
995.473699	13.5	0.140318	-0.120804	-5.872675	-1.744359	525.765228
996.473699	13.5166666666667	0.141298	-0.120677	-5.879078	-1.745905	526.0849
997.473699	13.5333333333333	0.143252	-0.121132	-5.885982	-1.747147	526.436424
998.473699	13.55	0.145549	-0.120697	-5.893134	-1.749497	526.756096
999.473699	13.5666666666667	0.146961	-0.121327	-5.900076	-1.751428	527.10762
1000.473699	13.5833333333333	0.149623	-0.120014	-5.908237	-1.75244	527.555084
1001.473699	13.6	0.152216	-0.119007	-5.913632	-1.754405	527.906799
1002.473699	13.6166666666667	0.154397	-0.120095	-5.921066	-1.756614	528.162384
1003.473699	13.6333333333333	0.156617	-0.119468	-5.927945	-1.758507	528.514099
1004.473699	13.65	0.157553	-0.118811	-5.934941	-1.760209	528.897476
1005.473699	13.6666666666667	0.159424	-0.119876	-5.941589	-1.762214	529.281044
1006.473699	13.6833333333333	0.161953	-0.118696	-5.948951	-1.76426	529.664612
1007.473699	13.7	0.164288	-0.118713	-5.955487	-1.76614	530.016327
1008.473699	13.7166666666667	0.166041	-0.118782	-5.962203	-1.76796	530.367851
1009.473699	13.7333333333333	0.169029	-0.118037	-5.969751	-1.769496	530.719376
1010.473699	13.75	0.16978	-0.118199	-5.975993	-1.771828	531.071091
1011.473699	13.7666666666667	0.173274	-0.117985	-5.984255	-1.77389	531.390572
1012.473699	13.7833333333333	0.174896	-0.116873	-5.989065	-1.773822	531.742287
1013.473699	13.8	0.176434	-0.118096	-5.995728	-1.77655	532.093811
1014.473699	13.8166666666667	0.178357	-0.117904	-6.002751	-1.778165	532.509422
1015.473699	13.8333333333333	0.181522	-0.116842	-6.009843	-1.779423	532.892799
1016.473699	13.85	0.183682	-0.116571	-6.01763	-1.781597	533.308411
1017.473699	13.8666666666667	0.185213	-0.11701	-6.024265	-1.783042	533.564186
1018.473699	13.8833333333333	0.187285	-0.116472	-6.030155	-1.784964	533.91571
1019.473699	13.9	0.1902	-0.11629	-6.036778	-1.786033	534.299278
1020.473699	13.9166666666667	0.191832	-0.116072	-6.043471	-1.78899	534.554863
1021.473699	13.9333333333333	0.194138	-0.115746	-6.049973	-1.790021	534.970474
1022.473699	13.95	0.196176	-0.115136	-6.057434	-1.79194	535.321999
1023.473699	13.9666666666667	0.198531	-0.114744	-6.062852	-1.793436	535.609627
1024.473699	13.9833333333333	0.199125	-0.116686	-6.070275	-1.795326	535.993195
1025.473699	14	0.201406	-0.114691	-6.077011	-1.796646	536.24897
1026.473699	14.0166666666667	0.202546	-0.11572	-6.083987	-1.799654	536.728477
1027.473699	14.0333333333333	0.204535	-0.11634	-6.089856	-1.800737	537.080002
1028.473699	14.05	0.206476	-0.115937	-6.096908	-1.802734	537.431526
1029.473699	14.0666666666667	0.208981	-0.115581	-6.102812	-1.804647	537.751198
1030.473699	14.0833333333333	0.209721	-0.115641	-6.109785	-1.807124	538.102722
1031.473699	14.1	0.212076	-0.115353	-6.116509	-1.808343	538.550186
1032.473699	14.1166666666667	0.214234	-0.114882	-6.122592	-1.810091	538.805962
1033.473699	14.1333333333333	0.216326	-0.115308	-6.130571	-1.81271	539.189529
1034.473699	14.15	0.218152	-0.115049	-6.135528	-1.814337	539.541054
1035.473699	14.1666666666667	0.219801	-0.115405	-6.142738	-1.816219	539.860725
1036.473699	14.1833333333333	0.221986	-0.113961	-6.149813	-1.818446	540.21225
1037.473699	14.2	0.223786	-0.114712	-6.155066	-1.819191	540.595818
1038.473699	14.2166666666667	0.227279	-0.113546	-6.161952	-1.821661	540.915489
1039.473699	14.2333333333333	0.228521	-0.114762	-6.169472	-1.823708	541.235161
1040.473699	14.25	0.231406	-0.113377	-6.175768	-1.825169	541.618729
1041.473699	14.2666666666667	0.233339	-0.114067	-6.182622	-1.827142	542.034149
1042.473699	14.2833333333333	0.233829	-0.114123	-6.186902	-1.827922	542.257881
1043.473699	14.3	0.236067	-0.114154	-6.194119	-1.828765	542.609406
1044.473699	14.3166666666667	0.23976	-0.113099	-6.201571	-1.831535	542.929077
1045.473699	14.3333333333333	0.241905	-0.112904	-6.20807	-1.832952	543.216705
1046.473699	14.35	0.242381	-0.113608	-6.214568	-1.834777	543.600273
1047.473699	14.3666666666667	0.244722	-0.113855	-6.221344	-1.837295	543.856049
1048.473699	14.3833333333333	0.246071	-0.114333	-6.226156	-1.837623	544.239616
1049.473699	14.4	0.247577	-0.113671	-6.233743	-1.840345	544.527245
1050.473699	14.4166666666667	0.250522	-0.112861	-6.241685	-1.843379	544.878769
1051.473699	14.4333333333333	0.251773	-0.113294	-6.247008	-1.844986	545.198441
1052.473699	14.45	0.254192	-0.113995	-6.253598	-1.845187	545.486069
1053.473699	14.4666666666667	0.255883	-0.11274	-6.26089	-1.848032	545.709801
1054.473699	14.4833333333333	0.258656	-0.112905	-6.265862	-1.848447	546.093369
1055.473699	14.5	0.261971	-0.111349	-6.271807	-1.850263	546.349144
1056.473699	14.5166666666667	0.265752	-0.109688	-6.276955	-1.850717	546.700668
1057.473699	14.5333333333333	0.271091	-0.105036	-6.2802	-1.849176	546.988297
1058.473699	14.55	0.266025	-0.112113	-6.283362	-1.847923	547.276115
1059.473699	14.5666666666667	0.267617	-0.113259	-6.296862	-1.856165	547.5317
1060.473699	14.5833333333333	0.269628	-0.114064	-6.305244	-1.859471	547.819328
1061.473699	14.6	0.272391	-0.113485	-6.310903	-1.859805	548.106956
1062.473699	14.6166666666667	0.275308	-0.112309	-6.318081	-1.862728	548.458672
1063.473699	14.6333333333333	0.278401	-0.110533	-6.324473	-1.865166	548.682404
1064.473699	14.65	0.281332	-0.110268	-6.328782	-1.864243	549.002075
1065.473699	14.6666666666667	0.283828	-0.109385	-6.337482	-1.867795	549.289703
1066.473699	14.6833333333333	0.286056	-0.109616	-6.344446	-1.870629	549.609375
1067.473699	14.7	0.287698	-0.110071	-6.350733	-1.871316	549.86496
1068.473699	14.7166666666667	0.286854	-0.111523	-6.357237	-1.873307	550.120735
1069.473699	14.7333333333333	0.287822	-0.113613	-6.362399	-1.873692	550.37632
1070.473699	14.75	0.289659	-0.114295	-6.371952	-1.877868	550.728035
1071.473699	14.7666666666667	0.293608	-0.111553	-6.377716	-1.879247	550.951767
1072.473699	14.7833333333333	0.296742	-0.110367	-6.38268	-1.879595	551.239395
1073.473699	14.8	0.30132	-0.108393	-6.389149	-1.880495	551.559067
1074.473699	14.8166666666667	0.303427	-0.107218	-6.396704	-1.883675	551.782799
1075.473699	14.8333333333333	0.304996	-0.10712	-6.404509	-1.887019	552.038383
1076.473699	14.85	0.307771	-0.107814	-6.409814	-1.886272	552.262115
1077.473699	14.8666666666667	0.306714	-0.110941	-6.41566	-1.887712	552.517891
1078.473699	14.8833333333333	0.310815	-0.108635	-6.422248	-1.889073	552.709579
1079.473699	14.9	0.312917	-0.10859	-6.428347	-1.89206	552.997398
1080.473699	14.9166666666667	0.313894	-0.109406	-6.433913	-1.891196	553.252983
1081.473699	14.9333333333333	0.316289	-0.109329	-6.44159	-1.893395	553.476715
1082.473699	14.95	0.318543	-0.109102	-6.447727	-1.895298	553.732491
1083.473699	14.9666666666667	0.320545	-0.109254	-6.452686	-1.897283	553.860283
1084.473699	14.9833333333333	0.3228	-0.108843	-6.460122	-1.899029	554.116058
1085.473699	15	0.32588	-0.107652	-6.466725	-1.900148	554.307747
1086.473699	15.0166666666667	0.328051	-0.10851	-6.472546	-1.901744	554.627419
1087.473699	15.0333333333333	0.330593	-0.108549	-6.478689	-1.902882	554.787254
1088.473699	15.05	0.332369	-0.108803	-6.485675	-1.905366	555.042839
1089.473699	15.0666666666667	0.334846	-0.107763	-6.491638	-1.907361	555.298615
1090.473699	15.0833333333333	0.336462	-0.107719	-6.497308	-1.908935	555.55439
1091.473699	15.1	0.337528	-0.108372	-6.503869	-1.910715	555.809975
1092.473699	15.1166666666667	0.340681	-0.107546	-6.507644	-1.910858	556.06575
1093.473699	15.1333333333333	0.342904	-0.106695	-6.514593	-1.913195	556.353378
1094.473699	15.15	0.344213	-0.107226	-6.520109	-1.915213	556.57711
1095.473699	15.1666666666667	0.346703	-0.106718	-6.525427	-1.916277	556.832886
1096.473699	15.1833333333333	0.348117	-0.106646	-6.530489	-1.917868	557.216454
1097.473699	15.2	0.349358	-0.106822	-6.536111	-1.920151	557.440186
1098.473699	15.2166666666667	0.351559	-0.106551	-6.541488	-1.921183	557.69577
1099.473699	15.2333333333333	0.352164	-0.106765	-6.546685	-1.922368	557.919502
1100.473699	15.25	0.355047	-0.106288	-6.550807	-1.922714	558.20713
1101.473699	15.2666666666667	0.357169	-0.106393	-6.556188	-1.924169	558.430862
1102.473699	15.2833333333333	0.359911	-0.10619	-6.563012	-1.927078	558.750534
1103.473699	15.3	0.360034	-0.107566	-6.567393	-1.926892	559.00631
1104.473699	15.3166666666667	0.36295	-0.106058	-6.57421	-1.930162	559.293938
1105.473699	15.3333333333333	0.364408	-0.105327	-6.579354	-1.931947	559.453773
1106.473699	15.35	0.366801	-0.106132	-6.582822	-1.931507	559.837341
1107.473699	15.3666666666667	0.369587	-0.104603	-6.589906	-1.936095	560.061073
1108.473699	15.3833333333333	0.371832	-0.104539	-6.594331	-1.935811	560.316658
1109.473699	15.4	0.375587	-0.102214	-6.601242	-1.938418	560.63633
1110.473699	15.4166666666667	0.376058	-0.103937	-6.605383	-1.94019	560.892105
1111.473699	15.4333333333333	0.377348	-0.103912	-6.612692	-1.944391	561.115837
1112.473699	15.45	0.378049	-0.104437	-6.617465	-1.944927	561.403465
1113.473699	15.4666666666667	0.379537	-0.104788	-6.623166	-1.94703	561.595154
1114.473699	15.4833333333333	0.382505	-0.102855	-6.626635	-1.946288	561.946869
1115.473699	15.5	0.383846	-0.103005	-6.630669	-1.946238	562.202454
1116.473699	15.5166666666667	0.387031	-0.102251	-6.638337	-1.95048	562.490273
1117.473699	15.5333333333333	0.387441	-0.102967	-6.642023	-1.952066	562.745857
1118.473699	15.55	0.38855	-0.103897	-6.649612	-1.955365	562.905693
1119.473699	15.5666666666667	0.388784	-0.104697	-6.654197	-1.957063	563.193321
1120.473699	15.5833333333333	0.395216	-0.100552	-6.654989	-1.954591	563.449097
1121.473699	15.6	0.397943	-0.099288	-6.66178	-1.957101	563.768768
1122.473699	15.6166666666667	0.396345	-0.103078	-6.668667	-1.960073	563.896561
1123.473699	15.6333333333333	0.399243	-0.101535	-6.672556	-1.960993	564.184189
1124.473699	15.65	0.402946	-0.100104	-6.678243	-1.962559	564.471817
1125.473699	15.6666666666667	0.403495	-0.101238	-6.684714	-1.966407	564.631653
1126.473699	15.6833333333333	0.407029	-0.099776	-6.690363	-1.967218	564.919281
1127.473699	15.7	0.404153	-0.102742	-6.691668	-1.967092	565.175056
1128.473699	15.7166666666667	0.414336	-0.096877	-6.70261	-1.973476	565.398788
1129.473699	15.7333333333333	0.411523	-0.099839	-6.70224	-1.96982	565.62252
1130.473699	15.75	0.414848	-0.098728	-6.709364	-1.971592	565.846252
1131.473699	15.7666666666667	0.416435	-0.098747	-6.715449	-1.974033	566.102028
1132.473699	15.7833333333333	0.41824	-0.098936	-6.718083	-1.973581	566.261864
1133.473699	15.8	0.419369	-0.099275	-6.723896	-1.976743	566.389656
1134.473699	15.8166666666667	0.420364	-0.099094	-6.728639	-1.977248	566.581345
1135.473699	15.8333333333333	0.425583	-0.096533	-6.731769	-1.976618	566.805077
1136.473699	15.85	0.427508	-0.096104	-6.732099	-1.97451	566.93306
1137.473699	15.8666666666667	0.426908	-0.098026	-6.739202	-1.979697	567.156792
1138.473699	15.8833333333333	0.431382	-0.094712	-6.751252	-1.988515	567.380524
1139.473699	15.9	0.434218	-0.093736	-6.75229	-1.985508	567.508316
1140.473699	15.9166666666667	0.435551	-0.094652	-6.757814	-1.98802	567.668152
1141.473699	15.9333333333333	0.436547	-0.09451	-6.76316	-1.989757	567.827988
1142.473699	15.95	0.438067	-0.093517	-6.767095	-1.989445	568.019676
1143.473699	15.9666666666667	0.441049	-0.093446	-6.771097	-1.991114	568.147469
1144.473699	15.9833333333333	0.443255	-0.093449	-6.776008	-1.991965	568.435287
1145.473699	16	0.446018	-0.0926	-6.779045	-1.993662	568.531036
1146.473699	16.0166666666667	0.4521	-0.088763	-6.788043	-1.997698	568.786812
1147.473699	16.0333333333333	0.448417	-0.094038	-6.785895	-1.993641	568.850708
1148.473699	16.05	0.453386	-0.090431	-6.793613	-1.999392	569.07444
1149.473699	16.0666666666667	0.454608	-0.090983	-6.799608	-2.000504	569.266319
1150.473699	16.0833333333333	0.456795	-0.090812	-6.804269	-2.001445	569.490051
1151.473699	16.1	0.458528	-0.090348	-6.80759	-2.00296	569.68174
1152.473699	16.1166666666667	0.459145	-0.090974	-6.813183	-2.004643	569.841576
1153.473699	16.1333333333333	0.45969	-0.09231	-6.815918	-2.005027	570.033264
1154.473699	16.15	0.462792	-0.089805	-6.821667	-2.008237	570.28904
1155.473699	16.1666666666667	0.462979	-0.092783	-6.824569	-2.006984	570.448875
1156.473699	16.1833333333333	0.466963	-0.088929	-6.828883	-2.008503	570.544815
1157.473699	16.2	0.468122	-0.089562	-6.834925	-2.010928	570.736504
1158.473699	16.2166666666667	0.469919	-0.089355	-6.840137	-2.013193	570.960236
1159.473699	16.2333333333333	0.470657	-0.08938	-6.844324	-2.014372	571.152115
1160.473699	16.25	0.472432	-0.089266	-6.847124	-2.014536	571.279907
1161.473699	16.2666666666667	0.474592	-0.088889	-6.853455	-2.016079	571.567535
1162.473699	16.2833333333333	0.475963	-0.088966	-6.858159	-2.018657	571.631432
1163.473699	16.3	0.476558	-0.088991	-6.863549	-2.021675	571.887207
1164.473699	16.3166666666667	0.479098	-0.088194	-6.867997	-2.021703	572.078896
1165.473699	16.3333333333333	0.481713	-0.086856	-6.871385	-2.023399	572.238731
1166.473699	16.35	0.481991	-0.087536	-6.876538	-2.024438	572.52636
1167.473699	16.3666666666667	0.483686	-0.088108	-6.880613	-2.026143	572.654343
1168.473699	16.3833333333333	0.486237	-0.087454	-6.885054	-2.027915	572.814178
1169.473699	16.4	0.48584	-0.087785	-6.890193	-2.030099	573.03791
1170.473699	16.4166666666667	0.48804	-0.087747	-6.894972	-2.031132	573.197556
1171.473699	16.4333333333333	0.488858	-0.087405	-6.898252	-2.032824	573.453331
1172.473699	16.45	0.491693	-0.087353	-6.903443	-2.033928	573.677063
1173.473699	16.4666666666667	0.490296	-0.088588	-6.908422	-2.036065	573.804855
1174.473699	16.4833333333333	0.494155	-0.086592	-6.912507	-2.037606	574.060631
1175.473699	16.5	0.49564	-0.086402	-6.916721	-2.038944	574.284363
1176.473699	16.5166666666667	0.497003	-0.086947	-6.920492	-2.039538	574.444199
1177.473699	16.5333333333333	0.498909	-0.086432	-6.924863	-2.041379	574.604034
1178.473699	16.55	0.500089	-0.086124	-6.929305	-2.041899	574.795723
1179.473699	16.5666666666667	0.502021	-0.086428	-6.934097	-2.044089	575.083351
1180.473699	16.5833333333333	0.502651	-0.086329	-6.937538	-2.045755	575.243187
1181.473699	16.6	0.502832	-0.086766	-6.94071	-2.046175	575.466919
1182.473699	16.6166666666667	0.505851	-0.086546	-6.945675	-2.048379	575.403023
1183.473699	16.6333333333333	0.506791	-0.086041	-6.950401	-2.049601	575.594902
1184.473699	16.65	0.507608	-0.086591	-6.954328	-2.051876	576.042366
1185.473699	16.6666666666667	0.508115	-0.086727	-6.958565	-2.053012	576.138115
1186.473699	16.6833333333333	0.509647	-0.086388	-6.963017	-2.053596	576.329994
1187.473699	16.7	0.511633	-0.086438	-6.967217	-2.05464	576.585579
1188.473699	16.7166666666667	0.511887	-0.085752	-6.971354	-2.055592	576.617622
1189.473699	16.7333333333333	0.514161	-0.086446	-6.975939	-2.057886	576.873398
1190.473699	16.75	0.51483	-0.085924	-6.979938	-2.059534	576.937294
1191.473699	16.7666666666667	0.516435	-0.086334	-6.98431	-2.060667	577.161026
1192.473699	16.7833333333333	0.517113	-0.085694	-6.987365	-2.059739	577.161026
1193.473699	16.8	0.518752	-0.086017	-6.992795	-2.062475	577.384758
1194.473699	16.8166666666667	0.520573	-0.085947	-6.995697	-2.063397	577.576447
1195.473699	16.8333333333333	0.520862	-0.085911	-6.999961	-2.065295	577.640343
1196.473699	16.85	0.521105	-0.086152	-7.002439	-2.064916	577.928162
1197.473699	16.8666666666667	0.523686	-0.086144	-7.00899	-2.066783	577.992058
1198.473699	16.8833333333333	0.525145	-0.085409	-7.01313	-2.069584	578.21579
1199.473699	16.9	0.525348	-0.086705	-7.017677	-2.07137	578.343582
1200.473699	16.9166666666667	0.527174	-0.086088	-7.022291	-2.073863	578.503418
1201.473699	16.9333333333333	0.528437	-0.086528	-7.024989	-2.072604	578.695107
1202.473699	16.95	0.531358	-0.085137	-7.030636	-2.075628	578.791046
1203.473699	16.9666666666667	0.531978	-0.085365	-7.034942	-2.076503	578.886986
1204.473699	16.9833333333333	0.533841	-0.084831	-7.039792	-2.078623	579.110718
1205.473699	17	0.535028	-0.084751	-7.044722	-2.080181	579.270554
1206.473699	17.0166666666667	0.535518	-0.084242	-7.047629	-2.082746	579.430389
1207.473699	17.0333333333333	0.537927	-0.083784	-7.052011	-2.083175	579.590225
1208.473699	17.05	0.538973	-0.082965	-7.054972	-2.084397	579.718018
1209.473699	17.0666666666667	0.541191	-0.082872	-7.061082	-2.086063	579.877853
1210.473699	17.0833333333333	0.542949	-0.082923	-7.064154	-2.087296	580.037689
1211.473699	17.1	0.544461	-0.082754	-7.071677	-2.092733	580.101585
1212.473699	17.1166666666667	0.543705	-0.083402	-7.073621	-2.092549	580.229378
1213.473699	17.1333333333333	0.545219	-0.084679	-7.078438	-2.092968	580.421257
1214.473699	17.15	0.546536	-0.083415	-7.081183	-2.094574	580.421257
1215.473699	17.1666666666667	0.547726	-0.083638	-7.08459	-2.095031	580.549049
1216.473699	17.1833333333333	0.548158	-0.08318	-7.088348	-2.09748	580.772781
1217.473699	17.2	0.549143	-0.084201	-7.091666	-2.097278	580.836678
1218.473699	17.2166666666667	0.551064	-0.083824	-7.096422	-2.098542	580.932617
1219.473699	17.2333333333333	0.553823	-0.083303	-7.099527	-2.099474	580.96447
1220.473699	17.25	0.554275	-0.082398	-7.102798	-2.100246	581.028557
1221.473699	17.2666666666667	0.554613	-0.084424	-7.107328	-2.101798	581.156349
1222.473699	17.2833333333333	0.554832	-0.085036	-7.109546	-2.100421	581.284142
1223.473699	17.3	0.557259	-0.08312	-7.113626	-2.102408	581.380081
1224.473699	17.3166666666667	0.557258	-0.083645	-7.118331	-2.104194	581.443977
1225.473699	17.3333333333333	0.560631	-0.081592	-7.118741	-2.103856	581.507874
1226.473699	17.35	0.559208	-0.084469	-7.125863	-2.106505	581.635666
1227.473699	17.3666666666667	0.557929	-0.08557	-7.129128	-2.108333	581.699753
1228.473699	17.3833333333333	0.559959	-0.084472	-7.131285	-2.107694	581.763649
1229.473699	17.4	0.561313	-0.084164	-7.134087	-2.108438	581.923485
1230.473699	17.4166666666667	0.563758	-0.082903	-7.139103	-2.111257	581.923485
1231.473699	17.4333333333333	0.563321	-0.084088	-7.142244	-2.111924	581.987381
1232.473699	17.45	0.565339	-0.084439	-7.146763	-2.112456	582.083321
1233.473699	17.4666666666667	0.567444	-0.081892	-7.150139	-2.113234	582.115173
1234.473699	17.4833333333333	0.568032	-0.083017	-7.153284	-2.115137	582.275009
1235.473699	17.5	0.569332	-0.082094	-7.157535	-2.116138	582.307053
1236.473699	17.5166666666667	0.568209	-0.083407	-7.161014	-2.117318	582.338905
1237.473699	17.5333333333333	0.568583	-0.08459	-7.164164	-2.118322	582.402802
1238.473699	17.55	0.570826	-0.083454	-7.168298	-2.119683	582.530785
1239.473699	17.5666666666667	0.571567	-0.083097	-7.170288	-2.11992	582.498741
1240.473699	17.5833333333333	0.572726	-0.083603	-7.174988	-2.121329	582.594681
1241.473699	17.6	0.572389	-0.084009	-7.178318	-2.123029	582.530785
1242.473699	17.6166666666667	0.573269	-0.08349	-7.180985	-2.122945	582.498741
1243.473699	17.6333333333333	0.574675	-0.084204	-7.183836	-2.124719	582.338905
1244.473699	17.65	0.575582	-0.08434	-7.186718	-2.123884	582.402802
1245.473699	17.6666666666667	0.578742	-0.081635	-7.191335	-2.125379	582.242966
1246.473699	17.6833333333333	0.578918	-0.081862	-7.193499	-2.125721	582.147217
1247.473699	17.7	0.580455	-0.08116	-7.194976	-2.125562	581.955338
1248.473699	17.7166666666667	0.582851	-0.081172	-7.198462	-2.124798	581.06041
1249.473699	17.7333333333333	0.589549	-0.07792	-7.199525	-2.119484	577.352715
1250.473699	17.75	0.595818	-0.07377	-7.19536	-2.111562	573.677063
1251.473699	17.7666666666667	0.602136	-0.068315	-7.191899	-2.106376	570.065308
1252.473699	17.7833333333333	0.611258	-0.063048	-7.184196	-2.096494	565.430832
1253.473699	17.8	0.620671	-0.05763	-7.176339	-2.084357	559.293938
1254.473699	17.8166666666667	0.643768	-0.045807	-7.155985	-2.059816	547.659492
